# Supplementary material for: Composite trait Mendelian randomization reveals distinct metabolic and lifestyle consequences of differences in body shape
Source: Commun Biol. 2021 Sep 13;4:1064. doi: 10.1038/s42003-021-02550-y (PMC8438050; doi:10.1038/s42003-021-02550-y)
Supplement: Supplementary file 4 — Supplementary Data [file 42003_2021_2550_MOESM4_ESM.xlsx]

## Sheet: SD1 Phenotypes
Identifier (from UK Biobank, nealelab.is, or big.stats.ox.ac.uk)	Description	Category
816	Job involves heavy manual or physical work	lifestyle
864	days/week walked 10+ minutes	lifestyle
874_irnt	Duration of walks	lifestyle
884	days/week of moderate physical activity 10+ minutes	lifestyle
894	Duration of moderate activity	lifestyle
914_irnt	Duration of vigorous activity	lifestyle
924	Usual walking pace	lifestyle
943	Frequency of stair climbing in last 4 weeks	lifestyle
971	Frequency of walking for pleasure in last 4 weeks	lifestyle
981	Duration walking for pleasure	lifestyle
1001	Duration of strenuous sports	lifestyle
1011	Frequency of light DIY in last 4 weeks	lifestyle
1021	Duration of light DIY	lifestyle
1070	Time spent watching television (TV)	lifestyle
1080	Time spent using computer	lifestyle
1090	Time spent driving	lifestyle
2624	Frequency of heavy DIY in last 4 weeks	lifestyle
3637	Frequency of other exercises in last 4 weeks	lifestyle
1289	Cooked vegetable	diet
1299	Salad/raw vegetable	diet
1309	Fresh fruit	diet
1319	Dried fruit	diet
1329	Oily fish	diet
1339	Non-oily fish	diet
1349	Processed meat	diet
1359	Poultry	diet
1369	Beef	diet
1379	Lamb/mutton	diet
1389	Pork	diet
1408	Cheese	diet
1438_irnt	Bread	diet
1458	Cereal	diet
1478	Salt added to food	diet
1488_irnt	Tea	diet
1498	Coffee	diet
1528	Water	diet
1548	Variation in diet	diet
1558	Alcohol intake frequency.	lifestyle
1568	Weekly red wine	lifestyle
1578	Weekly champagne plus white wine	lifestyle
1588	Weekly beer plus cider	lifestyle
1598	Weekly spirits	lifestyle
1608	Weekly fortified wine	lifestyle
1618	Alcohol usually taken with meals	lifestyle
1628	Alcohol intake versus 10 years previously	lifestyle
3731	Former alcohol drinker	lifestyle
4440	Monthly spirits	lifestyle
4451	Monthly fortified wine	lifestyle
102_irnt	Pulse rate	continuous health
4079_irnt	Diastolic blood pressure	continuous health
4080_irnt	Systolic blood pressure	continuous health
6033_irnt	Maximum heart rate during fitness test	continuous health
30510_irnt	Creatinine (enzymatic) in urine	continuous health
30520_irnt	Potassium in urine	continuous health
30530_irnt	Sodium in urine	continuous health
3062_irnt	Forced vital capacity (FVC)	continuous health
1160	Sleep duration	lifestyle
1180	Morning/evening person (chronotype)	lifestyle
1190	Nap during day	lifestyle
1200	Sleeplessness/insomnia	lifestyle
1210	Snoring	lifestyle
1220	Daytime dozing/sleeping (narcolepsy)	lifestyle
1239	Current tobacco smoking	lifestyle
1249	Past tobacco smoking	lifestyle
1279	Exposure to tobacco smoke outside home	lifestyle
1787	Maternal smoking around birth	lifestyle
2644	Light smokers, at least 100 smokes in lifetime	lifestyle
2887	cigarettes previously smoked daily	lifestyle
2907	Ever stopped smoking for 6+ months	lifestyle
2926	unsuccessful stop-smoking attempts	lifestyle
2936	Likelihood of resuming smoking	lifestyle
3456	cigarettes currently smoked daily	lifestyle
3476	Difficulty not smoking for 1 day	lifestyle
3486	Ever tried to stop smoking	lifestyle
3496	Wants to stop smoking	lifestyle
189_irnt	Townsend deprivation index at recruitment	lifestyle
738	Average total household income before tax	lifestyle
757_irnt	Time employed in main current job	lifestyle
767_irnt	Length of working week for main job	lifestyle
845	Age completed full time education	lifestyle
20016_irnt	Fluid intelligence score	lifestyle
48_irnt	Waist circumference	body
49_irnt	Hip circumference	body
50_irnt	Standing height	body
21001_irnt	Body mass index (BMI)	body
21002_irnt	Weight	body
23099_irnt	Body fat percentage	body
23116_irnt	Leg fat mass	body
23117_irnt	Leg lean mass	body
23124_irnt	Arm fat mass	body
23125_irnt	Arm lean mass	body
23128_irnt	Trunk fat mass	body
23129_irnt	Trunk lean mass	body
23105_irnt	Basal metabolic rate	body
30600_irnt	Albumin (quantile)	continuous health
30700_irnt	Creatinine (quantile)	continuous health
30610_irnt	Alkaline phosphatase (quantile)	continuous health
30620_irnt	Alanine aminotransferase (quantile)	continuous health
30630_irnt	Apolipoprotein A (quantile)	continuous health
30650_irnt	Aspartate aminotransferase (quantile)	continuous health
30660_irnt	Direct bilirubin (quantile)	continuous health
30670_irnt	Urea (quantile)	continuous health
30680_irnt	Calcium (quantile)	continuous health
30690_irnt	Cholesterol (quantile)	continuous health
30710_irnt	C-reactive protein (quantile)	continuous health
30720_irnt	Cystatin C (quantile)	continuous health
30730_irnt	Gamma glutamyltransferase (quantile)	continuous health
30740_irnt	Glucose (quantile)	continuous health
30750_irnt	Glycated haemoglobin (quantile)	continuous health
30760_irnt	HDL cholesterol (quantile)	continuous health
30770_irnt	IGF-1 (quantile)	continuous health
30780_irnt	LDL direct (quantile)	continuous health
30790_irnt	Lipoprotein A (quantile)	continuous health
30800_irnt	Oestradiol (quantile)	continuous health
30810_irnt	Phosphate (quantile)	continuous health
30820_irnt	Rheumatoid factor (quantile)	continuous health
30830_irnt	SHBG (quantile)	continuous health
30840_irnt	Total bilirubin (quantile)	continuous health
30850_irnt	Testosterone (quantile)	continuous health
30860_irnt	Total protein (quantile)	continuous health
30870_irnt	Triglycerides (quantile)	continuous health
30880_irnt	Urate (quantile)	continuous health
30890_irnt	Vitamin D (quantile)	continuous health
K11_HERNIA	Hernia	disease
I9_STR	Stroke, excluding SAH	disease
XIX_INJURY_POISON	Injury, poisoning and certain other consequences of external causes	disease
XVIII_MISCFINDINGS	Symptoms, signs and abnormal clinical and laboratory findings, not elsewhere classified	disease
COLITNONINFNAS	Noninfectious colitis NAS	disease
H7_LENS	Disorders of lens	disease
PULMONARYDG	Other pulmonary diagnosis	disease
C_STROKE	STROKE	disease
I9_STR_SAH	Stroke, including SAH	disease
ILD_DIFF_DG	ILD differential diagnosis	disease
M13_LOWBACKPAIN	Low back pain	disease
I9_CORATHER	Coronary atherosclerosis	disease
XXI_HEALTHFACTORS	Factors influencing health status and contact with health services	disease
L12_OTHERDISSKINANDSUBCUTIS	Other disorders of skin and subcutaneous tissue, not elsewhere classified	disease
M13_ARTHROSIS_OTH	Other arthrosis	disease
XII_SKIN_SUBCUTAN	Diseases of the skin and subcutaneous tissue	disease
KNEE_ARTHROSIS	Gonarthrosis [arthrosis of knee](FG)	disease
G6_NERPLEX	Nerve, nerve root and plexus disorders	disease
I9_DISVEINLYMPH	Diseases of veins, lymphatic vessels and lymph nodes, not elsewhere classified	disease
VII_EYE_ADNEXA	Diseases of the eye and adnexa	disease
I9_MI	Myocardial infarction	disease
C3_DIGESTIVE_ORGANS	Malignant neoplasm of digestive organs	disease
C3_PROSTATE	Malignant neoplasm of prostate	disease
ASTHMA_PNEUMONIA	Asthma-related pneumonia	disease
II_NEOPLASM	Neoplasms	disease
XIV_GENITOURINARY	Diseases of the genitourinary system	disease
C3_MALE_GENITAL	malignant neoplasm of male genital organs	disease
CARDIAC_ARRHYTM	Cardiac arrhytmias, COPD co-morbidities	disease
III_BLOOD_IMMUN	Diseases of the blood and blood-forming organs and certain disorders involving the immune mechanism	disease
K11_GIBLEEDING	GI-bleeding	disease
VIII_EAR_MASTOID	Diseases of the ear and mastoid process	disease
I9_IHD	Ischaemic heart disease, wide definition	disease
I9_VTE	Venous thromboembolism	disease
X_RESPIRATORY	Diseases of the respiratory system	disease
D3_ANAEMIANAS	Other and unspecified anaemias	disease
C3_SKIN	Malignant neoplasm of skin	disease
KRA_PSY_ANYMENTAL	Any mental disorder	disease
VI_NERVOUS	Diseases of the nervous system	disease
K11_OTHDIG	Other diseases of the digestive system	disease
I9_MI_STRICT	Myocardial infarction, strict	disease
COX_ARTHROSIS	Coxarthrosis [arthrosis of hip](FG)	disease
M13_SYNOTEND	Disorders of synovium and tendon	disease
ICDMAIN_ANY_ENTRY	Any ICDMAIN event in hilmo or causes of death	disease
I9_DVTANDPULM	DVT of lower extremities and pulmonary embolism	disease
I9_CHD_NOREV	Major coronary heart disease event excluding revascularizations	disease
C_SKIN	C_SKIN	disease
M13_DORSALGIA	Dorsalgia	disease
H7_EYELIDDIS	Other disorders of eyelid	disease
D3_OTHERANAEMIA	Other anaemias	disease
C_MALE_GENITAL	C_MALE_GENITAL	disease
M13_OTHERJOINT	Other joint disorders	disease
IX_CIRCULATORY	Diseases of the circulatory system	disease
ASTHMA_MEDICATIO_COMORB	Medication related adverse effects	disease
IV_ENDOCRIN_NUTRIT	Endocrine, nutritional and metabolic diseases	disease
K11_OTHGASTR	Other gastritis (incl. Duodenitis)	disease
M13_SPONDYLOPATHY	Spondylopathies	disease
AB1_INTESTINAL_INFECTIONS	Intestinal infectious diseases	disease
XIII_MUSCULOSKELET	Diseases of the musculoskeletal system and connective tissue	disease
COPD_EXCL	COPD differential diagnosis	disease
PNEUMONIA	Pneumonias (Asthma/COPD co-morbidities)	disease
V_MENTAL_BEHAV	Mental and behavioural disorders	disease
M13_SHOULDER	Shoulder lesions	disease
G6_EPIPAROX	Episodal and paroxysmal disorders	disease
C_DIGESTIVE_ORGANS	C_DIGESTIVE_ORGANS	disease
PULM_MEDICATIO_COMORB	Medication related adverse effects (Asthma/COPD)	disease
G6_CARPTU	Carpal tunnel syndrome	disease
M13_MENISCUSDERANGEMENTS	Meniscus derangement	disease
BRONCHITIS	Bronchitis	disease
XI_DIGESTIVE	Diseases of the digestive system	disease
M13_ARTHROSIS	Arthrosis	disease
AB1_INFECTIONS	Certain infectious and parasitic diseases	disease
C3_OTHER_SKIN	Other malignant neoplasms of skin	disease
K11_GALLBILPANC	Disorders of gallbladder, biliary tract and pancreas	disease
I9_CHD	Major coronary heart disease event	disease
M13_SOFTTISSUEOTH	Other soft tissue disorders, not elsewhere classified	disease
20002_1065	hypertension	disease
20002_1113	emphysema/chronic bronchitis	disease
20002_1452	eczema/dermatitis	disease
20002_1111	asthma	disease
20002_1226	hypothyroidism/myxoedema	disease
20002_1473	high cholesterol	disease
20002_1075	heart attack/myocardial infarction	disease
20002_1220	diabetes	disease
20002_1286	depression	disease
20002_1265	migraine	disease
20002_1398	pneumonia	disease
20002_1466	gout	disease
20002_1465	osteoarthritis	disease
20002_1278	cataract	disease
20002_1074	angina	disease
20002_1387	hayfever/allergic rhinitis	disease
20002_1474	hiatus hernia	disease
20002_1453	psoriasis	disease
20002_99999	unclassifiable	disease
20002_1294	back problem	disease
20002_1094	deep venous thrombosis (dvt)	disease
20002_1312	prolapsed disc/slipped disc	disease
20002_1287	anxiety/panic attacks	disease
20002_1277	glaucoma	disease
22409	Total thigh muscle volume	dxa
22405	Anterior thigh lean muscle volume (left)	dxa
22403	Anterior thigh lean muscle volume (right)	dxa
22406	Posterior thigh lean muscle volume (left)	dxa
22404	Posterior thigh lean muscle volume (right)	dxa
22410	Total trunk fat	dxa
22407	Visceral adipose tissue volume (VAT)	dxa
22408	Abdominal subcutaneous adipose tissue volume (ASAT)	dxa
22402	Liver fat percentage	dxa
22401	Liver inflammation factor (LIF)	dxa
22400	Liver iron (Fe)	dxa
23244	Android bone mass	dxa
23245	Android fat mass	dxa
23246	Android lean mass	dxa
23247	Android tissue fat percentage	dxa
23248	Android total mass	dxa
23249	Arm fat mass (left)	dxa
23253	Arm fat mass (right)	dxa
23250	Arm lean mass (left)	dxa
23254	Arm lean mass (right)	dxa
23251	Arm tissue fat percentage (left)	dxa
23255	Arm tissue fat percentage (right)	dxa
23252	Arm total mass (left)	dxa
23256	Arm total mass (right)	dxa
23257	Arms fat mass	dxa
23258	Arms lean mass	dxa
23259	Arms tissue fat percentage	dxa
23260	Arms total mass	dxa
23261	Gynoid bone mass	dxa
23262	Gynoid fat mass	dxa
23263	Gynoid lean mass	dxa
23264	Gynoid tissue fat percentage	dxa
23265	Gynoid total mass	dxa
23266	Leg fat mass (left)	dxa
23270	Leg fat mass (right)	dxa
23267	Leg lean mass (left)	dxa
23271	Leg lean mass (right)	dxa
23268	Leg tissue fat percentage (left)	dxa
23272	Leg tissue fat percentage (right)	dxa
23269	Leg total mass (left)	dxa
23273	Leg total mass (right)	dxa
23274	Legs fat mass	dxa
23275	Legs lean mass	dxa
23276	Legs tissue fat percentage	dxa
23277	Legs total mass	dxa
23278	Total fat mass	dxa
23279	Total fat-free mass	dxa
23280	Total lean mass	dxa
23281	Total tissue fat percentage	dxa
23282	Total tissue mass	dxa
23283	Total mass	dxa
23284	Trunk fat mass	dxa
23285	Trunk lean mass	dxa
23286	Trunk tissue fat percentage	dxa
23287	Trunk total mass	dxa
23288	VAT (visceral adipose tissue) mass	dxa
23289	VAT (visceral adipose tissue) volume	dxa
whr	Waist-to-Hip Ratio	body
M13_DUPUTRYEN	Palmar fascial fibromatosis [Dupuytren]	disease
K11_GASTRODUOULC	Gastroduodenal ulcer	disease
M13_FIBROBLASTIC	Fibroblastic disorders	disease
H7_RETINALDETACH	Retinal detachments and breaks	disease
I9_UAP	Unstable angina pectoris	disease
20001_1044	Cancer code, self-reported: prostate cancer	disease
20002_1396	enlarged prostate	disease
20002_1471	atrial fibrillation	disease
20002_1197	kidney stone/ureter stone/bladder stone	disease

## Sheet: SD2 PC loadings (combined sex)
Trait	PC 1 (73.3%)	PC 2 (19.9%)	PC 3 (3.82%)	PC 4 (2.41%)
Waist circumference	0.0735936	0.120787	0.258437	-0.0566048
Hip circumference	0.108372	0.0782807	-0.371858	-0.0598034
Standing height	0.12656	-0.369055	0.135055	-0.471134
Body mass index (BMI)	0.0600697	0.255055	-0.104892	0.375742
Weight	0.119256	0.012858	-0.025668	0.0544205
Body fat percentage	0.0460474	0.159754	-0.0913108	-0.444063
Leg fat mass	0.0691598	0.126699	-0.0344016	-0.0916171
Leg lean mass	0.0951495	-0.0544851	-0.0193515	0.29031
Arm fat mass	0.0891368	0.15975	-0.094849	-0.0610499
Arm lean mass	0.0916237	-0.0736166	0.0631799	0.342691
Trunk fat mass	0.104237	0.101228	-0.0783232	-0.48431
Trunk lean mass	0.0954987	-0.125519	0.0852916	0.379892
Basal metabolic rate	0.101462	-0.0750801	0.0295412	0.293027
Waist-to-Hip Ratio	0.0224544	0.138247	0.964697	-0.0494307

## Sheet: SD3 PC loadings (female)
Trait	PC 1 (73.8%)	PC 2 (17.3%)	PC 3 (5.49%)	PC 4 (2.97%)
Waist circumference	0.055399	0.12246	0.350529	-0.0558329
Hip circumference	0.0718296	0.107326	-0.276871	-0.160537
Standing height	0.181768	-0.285384	0.151358	-0.489273
Body mass index (BMI)	0.0294264	0.194014	-0.108454	0.168943
Weight	0.105513	0.0663437	-0.0469209	-0.0463598
Body fat percentage	0.0448375	0.142318	-0.0411437	-0.474274
Leg fat mass	0.0602702	0.141152	-0.0350465	-0.0840011
Leg lean mass	0.126738	-0.00209233	-0.112488	0.287058
Arm fat mass	0.056633	0.150237	-0.0818445	-0.0839021
Arm lean mass	0.124573	-0.00506535	-0.00389394	0.314183
Trunk fat mass	0.088915	0.0785544	-0.0211302	-0.454349
Trunk lean mass	0.130797	-0.0459777	0.00445332	0.478113
Basal metabolic rate	0.128424	0.00132686	-0.0473932	0.280122
Waist-to-Hip Ratio	0.0124123	0.0828975	0.951903	0.0746523

## Sheet: SD4 PC loadings (male)
Trait	PC 1 (81.9%)	PC 2 (14.5%)	PC 3 (2.23%)	PC 4 (0.952%)
Waist circumference	0.0675443	0.119223	-0.0983619	0.223428
Hip circumference	0.0873488	0.0701352	-0.0552838	-0.522307
Standing height	0.14897	-0.269632	-0.70313	0.0751929
Body mass index (BMI)	0.0431922	0.195577	0.379174	-0.0743127
Weight	0.111328	0.047632	0.00147211	-0.0331579
Body fat percentage	0.0218087	0.178839	-0.494215	-0.120845
Leg fat mass	0.0583717	0.140199	-0.202056	-0.0349482
Leg lean mass	0.117538	0.00732651	0.239159	-0.0398413
Arm fat mass	0.071741	0.131349	-0.133132	-0.100016
Arm lean mass	0.120867	-0.0294043	0.434424	0.0884203
Trunk fat mass	0.0620768	0.131631	-0.383553	-0.103044
Trunk lean mass	0.1399	-0.0958896	0.313915	0.0979973
Basal metabolic rate	0.131207	-0.0313673	0.257785	0.0239155
Waist-to-Hip Ratio	0.023116	0.12039	-0.118896	0.935573

## Sheet: SD5 Phenotypic correlation
Trait	PC 1 (72.4%)	PC 2 (17.9%)	PC 3 (6.28%)	PC 4 (2.93%)	Waist circumference	Hip circumference	Standing height	BMI	Weight	Body fat percentage	Leg fat mass	Leg lean mass	Arm fat mass	Arm lean mass	Trunk fat mass	Trunk lean mass	Basal metabolic rate	WHR
PC 1 (72.4%)	1	0.331104	0.426466	0.194297	0.880065	0.783015	0.610405	0.789183	0.992343	0.149316	0.912827	0.277527	0.895061	0.643153	0.875907	0.764947	0.827491	0.62561
PC 2 (17.9%)	0.331104	1	-0.224829	-0.659143	0.493181	0.670517	-0.496164	0.798844	0.395988	0.902286	-0.0354057	0.898776	-0.0336267	0.888288	-0.0730511	0.758925	-0.190672	0.146306
PC 3 (6.28%)	0.426466	-0.224829	1	0.538631	0.595019	-0.0705121	0.51101	0.146515	0.398899	-0.459426	0.584559	-0.421291	0.577306	-0.126914	0.611424	0.0691686	0.609508	0.925464
PC 4 (2.93%)	0.194297	-0.659143	0.538631	1	0.0638717	-0.246282	0.519938	-0.164853	0.148643	-0.88886	0.567084	-0.749281	0.555661	-0.506188	0.610067	-0.444474	0.681069	0.301197
Waist circumference	0.880065	0.493181	0.595019	0.0638717	1	0.738833	0.368766	0.817508	0.886576	0.237684	0.744893	0.310671	0.733694	0.647414	0.71879	0.759571	0.643758	0.824093
Hip circumference	0.783015	0.670517	-0.0705121	-0.246282	0.738833	1	0.172431	0.839546	0.79674	0.546495	0.529769	0.624243	0.515158	0.832531	0.479805	0.830326	0.404641	0.242059
Standing height	0.610405	-0.496164	0.51101	0.519938	0.368766	0.172431	1	0.00635568	0.548722	-0.483414	0.769897	-0.396763	0.750635	-0.0993101	0.754965	0.143016	0.807979	0.404007
BMI	0.789183	0.798844	0.146515	-0.164853	0.817508	0.839546	0.00635568	1	0.835759	0.562416	0.553823	0.648516	0.545334	0.892176	0.517129	0.86312	0.413488	0.480867
Weight	0.992343	0.395988	0.398899	0.148643	0.886576	0.79674	0.548722	0.835759	1	0.204786	0.88435	0.325115	0.86816	0.687565	0.84413	0.796829	0.785944	0.618319
Body fat percentage	0.149316	0.902286	-0.459426	-0.88886	0.237684	0.546495	-0.483414	0.562416	0.204786	1	-0.255852	0.941428	-0.254742	0.806371	-0.302342	0.706469	-0.401727	-0.11934
Leg fat mass	0.912827	-0.0354057	0.584559	0.567084	0.744893	0.529769	0.769897	0.553823	0.88435	-0.255852	1	-0.102957	0.982856	0.305272	0.978826	0.455175	0.973828	0.642032
Leg lean mass	0.277527	0.898776	-0.421291	-0.749281	0.310671	0.624243	-0.396763	0.648516	0.325115	0.941428	-0.102957	1	-0.118441	0.847162	-0.143449	0.704991	-0.233286	-0.0787795
Arm fat mass	0.895061	-0.0336267	0.577306	0.555661	0.733694	0.515158	0.750635	0.545334	0.86816	-0.254742	0.982856	-0.118441	1	0.299628	0.944812	0.457026	0.937881	0.63726
Arm lean mass	0.643153	0.888288	-0.126914	-0.506188	0.647414	0.832531	-0.0993101	0.892176	0.687565	0.806371	0.305272	0.847162	0.299628	1	0.244594	0.905766	0.150258	0.242861
Trunk fat mass	0.875907	-0.0730511	0.611424	0.610067	0.71879	0.479805	0.754965	0.517129	0.84413	-0.302342	0.978826	-0.143449	0.944812	0.244594	1	0.397481	0.969275	0.647769
Trunk lean mass	0.764947	0.758925	0.0691686	-0.444474	0.759571	0.830326	0.143016	0.86312	0.796829	0.706469	0.455175	0.704991	0.457026	0.905766	0.397481	1	0.294468	0.4099
Basal metabolic rate	0.827491	-0.190672	0.609508	0.681069	0.643758	0.404641	0.807979	0.413488	0.785944	-0.401727	0.973828	-0.233286	0.937881	0.150258	0.969275	0.294468	1	0.602219
WHR	0.62561	0.146306	0.925464	0.301197	0.824093	0.242059	0.404007	0.480867	0.618319	-0.11934	0.642032	-0.0787795	0.63726	0.242861	0.647769	0.4099	0.602219	1

## Sheet: SD6 MAGMA GTEx (54 tissues)
Tissue	Group	PC1 (p-value)	Weight (p-value)	PC2 (p-value)	BMI (p-value)	WHR (p-value)	PC3 (p-value)	PC4 (p-value)
Adipose Subcutaneous	Adipose	0.996	0.99574	0.94884	0.99927	0.0078862	2.9994e-14	1.6114e-06
Adipose Visceral Omentum	Adipose	0.9998	0.99982	0.99747	0.99999	0.11363	4.2067e-10	0.00053973
Adrenal Gland	Hormonal	0.54437	0.41909	0.52287	0.73272	0.1443	0.1773	0.19921
Artery Aorta	Vascular	0.30859	0.46294	0.10252	0.89788	0.0020306	2.1909e-09	2.2096e-11
Artery Coronary	Vascular	0.61846	0.677	0.51409	0.96948	0.023968	7.0803e-10	3.7437e-10
Artery Tibial	Vascular	0.29234	0.35533	0.12172	0.70366	0.0018628	4.1083e-11	1.2611e-14
Bladder	Other	0.93692	0.96023	0.99295	0.99995	0.092878	3.6341e-08	2.4378e-06
Brain Amygdala	Brain	0.092012	0.053128	0.1127	0.0004765	0.95705	1	1
Brain Anterior cingulate cor...	Brain	0.014295	0.0092922	0.013913	3.6144e-06	0.83753	1	1
Brain Caudate basal ganglia	Brain	0.07921	0.042627	0.14773	0.002073	0.90623	1	1
Brain Cerebellar Hemisphere	Brain	2.236e-05	1.1806e-05	2.4459e-07	1.9899e-11	0.002449	0.99397	0.9992
Brain Cerebellum	Brain	1.3028e-05	7.8302e-06	1.5898e-07	1.5814e-11	0.00095255	0.97862	0.99537
Brain Cortex	Brain	0.0016128	0.0013231	0.003133	1.9479e-07	0.49456	1	1
Brain Frontal Cortex BA9	Brain	0.002584	0.0018278	0.0029897	1.0365e-07	0.65265	1	1
Brain Hippocampus	Brain	0.094599	0.058856	0.072538	0.00041864	0.91877	1	1
Brain Hypothalamus	Brain	0.043689	0.024035	0.14388	0.00045503	0.96025	1	1
Brain Nucleus accumbens basa...	Brain	0.031001	0.015474	0.091352	0.00024594	0.87321	1	1
Brain Putamen basal ganglia	Brain	0.14406	0.077833	0.2328	0.0090316	0.93249	1	1
Brain Spinal cord cervical c...	Brain	0.80567	0.60143	0.58955	0.11463	0.97968	1	1
Brain Substantia nigra	Brain	0.78278	0.59307	0.73335	0.119	0.99753	1	1
Breast Mammary Tissue	Female	0.99938	0.99965	0.99201	0.99995	0.10714	2.4333e-10	8.1471e-06
Cells Cultured fibroblasts	Cells	0.0068457	0.0079772	0.0002067	0.15094	0.0034221	0.0002337	7.1441e-06
Cells EBV-transformed lympho...	Cells	0.74102	0.68364	0.70257	0.64052	0.79038	0.96415	0.99964
Cervix Ectocervix	Female	0.15434	0.27623	0.074002	0.64141	0.00035098	2.8287e-12	1.2948e-12
Cervix Endocervix	Female	0.07336	0.14256	0.028694	0.53864	0.00016998	1.224e-12	1.0876e-13
Colon Sigmoid	Digestive	0.38885	0.4665	0.31669	0.75164	0.025992	5.4685e-06	1.6088e-10
Colon Transverse	Digestive	0.99816	0.99919	0.99979	1	0.9632	0.15701	0.29195
Esophagus Gastroesophageal J...	Digestive	0.54208	0.6592	0.34136	0.88495	0.01797	2.5731e-06	3.7574e-13
Esophagus Mucosa	Digestive	0.99696	0.99873	0.99976	0.99998	0.99625	0.73746	0.9119
Esophagus Muscularis	Digestive	0.71227	0.79363	0.61061	0.95023	0.092962	8.7551e-05	1.0509e-10
Fallopian Tube	Female	0.58468	0.76124	0.42394	0.9032	0.0031467	1.3231e-08	2.0429e-08
Heart Atrial Appendage	Vascular	0.72411	0.64109	0.53589	0.64637	0.50548	0.06209	0.0038921
Heart Left Ventricle	Vascular	0.94319	0.88943	0.93814	0.90341	0.82612	0.50611	0.18605
Kidney Cortex	Other	0.99583	0.99611	0.99999	0.9999	0.99895	0.82499	0.94392
Kidney Medulla	Other	0.99269	0.99391	0.99995	0.99981	0.99935	0.86837	0.82733
Liver	Digestive	0.92977	0.86547	0.98365	0.98924	0.9401	0.88431	0.92513
Lung	Other	0.99856	0.99959	0.97416	0.99977	0.62471	0.00058507	0.3941
Minor Salivary Gland	Digestive	0.99926	0.99976	0.99994	0.99998	0.9982	0.68761	0.90222
Muscle Skeletal	Other	0.70754	0.7015	0.60513	0.42919	0.23346	0.014951	0.060062
Nerve Tibial	Other	0.079989	0.079745	0.0086722	0.20778	3.6189e-05	2.0691e-09	7.724e-06
Ovary	Female	0.032865	0.05814	0.012796	0.34663	0.0020618	2.4439e-07	8.4126e-09
Pancreas	Digestive	0.85574	0.81598	0.99839	0.97509	0.99955	0.99708	0.98559
Pituitary	Hormonal	7.208e-06	1.9271e-05	0.00057454	0.00068157	0.038759	0.93357	0.097904
Prostate	Male	0.65437	0.75075	0.91437	0.99353	0.39864	0.0041709	0.0002941
Skin Not Sun Exposed Suprapu...	Skin	0.87537	0.92057	0.88837	0.93684	0.85679	0.47151	0.34613
Skin Sun Exposed Lower leg	Skin	0.90535	0.94526	0.88461	0.92965	0.81713	0.27551	0.23369
Small Intestine Terminal Ile...	Digestive	0.98995	0.9952	0.99948	0.99997	0.94299	0.34851	0.62532
Spleen	Vascular	0.98352	0.97514	0.99565	0.97619	0.93581	0.32591	0.88228
Stomach	Digestive	0.92876	0.91892	0.99413	0.99817	0.98491	0.70825	0.14935
Testis	Male	0.07773	0.084022	0.0022235	0.032705	0.25977	0.52094	0.028633
Thyroid	Hormonal	0.90228	0.94916	0.79368	0.99346	0.41026	0.0026138	0.012285
Uterus	Female	0.18599	0.29107	0.057218	0.76679	2.8269e-05	4.9441e-13	5.9192e-16
Vagina	Female	0.88025	0.95105	0.92836	0.99788	0.40808	0.00027786	0.00021618
Whole Blood	Vascular	0.96269	0.95064	0.99709	0.90733	0.98783	0.89361	0.99978

## Sheet: SD7 MAGMA GTEx (30 tissues)
Tissue	Group	PC1 (p-value)	Weight (p-value)	PC2 (p-value)	BMI (p-value)	WHR (p-value)	PC3 (p-value)	PC4 (p-value)
Adipose Tissue	Adipose	0.99811	0.99713	0.94739	0.99484	0.024495	7.3192e-09	0.010059
Adrenal Gland	Hormonal	0.23392	0.12523	0.19366	0.16729	0.16012	0.82547	0.79547
Bladder	Other	0.80402	0.83535	0.96395	0.99239	0.10888	0.0004944	0.0061696
Blood	Vascular	0.92759	0.89526	0.98775	0.72402	0.99007	0.99391	1
Blood Vessel	Vascular	0.080179	0.10747	0.01338	0.21569	0.0016259	1.3398e-06	2.4132e-09
Brain	Brain	0.00031564	0.00010775	0.00044708	3.0027e-08	0.37787	1	0.99999
Breast	Female	0.99915	0.99928	0.97092	0.99595	0.1328	3.5635e-06	0.011727
Cervix Uteri	Female	0.006995	0.017375	0.00081377	0.032874	5.0029e-05	2.0701e-08	1.2317e-09
Colon	Digestive	0.76714	0.81017	0.81925	0.91099	0.63242	0.34456	0.068946
Esophagus	Digestive	0.92066	0.95717	0.94214	0.98724	0.88645	0.66457	0.076859
Fallopian Tube	Female	0.27617	0.44358	0.1072	0.32938	0.0020981	9.8679e-05	7.0366e-05
Heart	Vascular	0.63076	0.47887	0.50568	0.30287	0.69356	0.75502	0.29243
Kidney	Other	0.98549	0.98348	0.99991	0.99618	0.99965	0.99539	0.99912
Liver	Digestive	0.89082	0.7881	0.96728	0.94973	0.96109	0.99045	0.99444
Lung	Other	0.99859	0.99954	0.94836	0.99654	0.7756	0.069074	0.97023
Muscle	Other	0.47973	0.44908	0.35822	0.11234	0.23536	0.1402	0.27133
Nerve	Other	0.0098253	0.0074049	0.00029772	0.0057767	3.0594e-05	1.9842e-05	0.0035147
Ovary	Female	0.0031481	0.0054711	0.00056396	0.022182	0.0019652	0.00044348	1.6862e-05
Pancreas	Digestive	0.74336	0.66177	0.99445	0.84572	0.99986	0.99999	0.99986
Pituitary	Hormonal	2.6787e-07	5.2781e-07	3.253e-05	4.9156e-06	0.034421	0.99384	0.36211
Prostate	Male	0.34445	0.4188	0.71365	0.82161	0.51076	0.38076	0.079026
Salivary Gland	Digestive	0.99887	0.99952	0.99987	0.9995	0.99985	0.99687	0.9998
Skin	Skin	0.29555	0.36379	0.12803	0.32347	0.49006	0.54699	0.27791
Small Intestine	Digestive	0.98362	0.99039	0.99891	0.99937	0.98296	0.95414	0.99178
Spleen	Vascular	0.97317	0.95313	0.99052	0.8709	0.97063	0.86796	0.99755
Stomach	Digestive	0.79901	0.73814	0.97036	0.92529	0.99712	0.99934	0.89063
Testis	Male	0.043104	0.043986	0.00076644	0.0084177	0.26761	0.74984	0.087936
Thyroid	Hormonal	0.79697	0.86707	0.56009	0.89684	0.52022	0.19006	0.34877
Uterus	Female	0.030646	0.053419	0.0028884	0.14294	1.2496e-05	3.0251e-08	2.4101e-11
Vagina	Female	0.72926	0.85181	0.78321	0.93655	0.5248	0.079134	0.050544

## Sheet: SD8 MAGMA BrainSpan Development
Tissue	PC1 (p-value)	Weight (p-value)	PC2 (p-value)	BMI (p-value)	WHR (p-value)	PC3 (p-value)	PC4 (p-value)
Early prenatal	0.035302	0.02104	0.00060673	0.01502	0.0022983	0.0052892	0.00056517
Early mid-prenatal	0.0089285	0.0054648	3.9439e-05	0.00031021	0.0018447	0.020106	0.00028717
Late mid-prenatal	0.035691	0.032894	0.00054954	0.0010055	0.033069	0.13357	0.0049702
Late prenatal	0.96931	0.97852	0.94609	0.99983	0.13323	9.3338e-08	4.1055e-07
Early infancy	0.99901	0.99839	0.9936	0.99714	0.98557	0.90886	0.96271
Late infancy	0.47409	0.41174	0.62422	0.036702	0.86168	0.99838	0.99999
Early childhood	0.90477	0.89882	0.98554	0.99997	0.77017	0.016272	0.047339
Late childhood	0.99475	0.99172	0.99994	0.96961	0.99998	1	1
Adolescence	0.50522	0.5936	0.95048	0.756	0.885	0.90144	0.98416
Young adulthood	0.37485	0.4953	0.94558	0.36263	0.90858	0.99633	0.99976
Middle adulthood	0.925	0.96922	0.99819	0.96596	0.99958	1	1

## Sheet: SD9 MAGMA BrainSpan Age
Tissue	PC1 (p-value)	Weight (p-value)	PC2 (p-value)	BMI (p-value)	WHR (p-value)	PC3 (p-value)	PC4 (p-value)
8 pcw	0.072318	0.07257	0.32938	0.43115	0.28313	0.15319	0.05586
9 pcw	0.013325	0.019624	0.12914	0.1346	0.082928	0.034731	0.0099111
12 pcw	0.18269	0.22867	0.037871	0.028613	0.30426	0.40529	0.15679
13 pcw	0.13856	0.16868	0.086004	0.049712	0.35416	0.32446	0.079551
16 pcw	0.1406	0.18303	0.023727	0.034548	0.23993	0.24268	0.011617
17 pcw	0.056892	0.11693	0.0060017	0.010119	0.14007	0.20544	0.022658
19 pcw	0.16015	0.22818	0.063648	0.1244	0.39144	0.18648	0.10838
21 pcw	0.054283	0.113	0.003006	0.0029985	0.066433	0.22893	0.016238
24 pcw	0.23725	0.3464	0.037286	0.044973	0.2813	0.24615	0.1704
26 pcw	0.51762	0.48892	0.80472	0.98278	0.74276	0.11012	0.15038
37 pcw	0.59524	0.58864	0.84154	0.93963	0.054176	8.064e-05	0.080846
4 mos	0.53945	0.54576	0.34413	0.35983	0.23418	0.60849	0.59525
10 mos	0.32491	0.38499	0.34047	0.27246	0.091601	0.33909	0.85066
1 yrs	0.060299	0.061201	0.1148	0.0038888	0.32225	0.94865	0.73183
2 yrs	0.44964	0.37953	0.68294	0.97237	0.57759	0.18438	0.39534
3 yrs	0.53456	0.44289	0.83903	0.98476	0.66875	0.17281	0.5609
4 yrs	0.93778	0.91735	0.93994	0.92563	0.74983	0.71555	0.99952
8 yrs	0.85639	0.83512	0.95956	0.82159	0.8135	0.94884	0.99898
11 yrs	0.70905	0.70623	0.94125	0.47265	0.95336	0.99713	0.9973
13 yrs	0.049631	0.044125	0.55241	0.17581	0.82832	0.90127	0.78882
15 yrs	0.39981	0.40696	0.80137	0.12081	0.77206	0.99109	0.98319
18 yrs	0.59314	0.57994	0.93707	0.99597	0.96721	0.72905	0.57743
19 yrs	0.17101	0.16468	0.66825	0.11735	0.85843	0.9398	0.94149
21 yrs	0.22827	0.19386	0.74807	0.13134	0.79324	0.96116	0.88057
23 yrs	0.6491	0.60511	0.99203	0.96628	0.99566	0.99049	0.88329
30 yrs	0.2195	0.23565	0.55084	0.16092	0.84577	0.9073	0.94621
36 yrs	0.40694	0.44532	0.88855	0.31039	0.92133	0.9874	0.96054
37 yrs	0.42477	0.45778	0.95681	0.4046	0.96294	0.99061	0.96953
40 yrs	0.97873	0.98201	0.99622	0.96486	0.89714	0.9768	0.99971

## Sheet: SD10 PASCAL DEPICT
Name	Description	MetaCluster	MetaCluster Description	Group	PC1 (p-value)	Weight (p-value)	PC2 (p-value)	BMI (p-value)	WHR (p-value)	PC3 (p-value)	PC4 (p-value)
MP:0002427	disproportionate dwarf	MP:0003662	abnormal long bone epiphyseal plate proliferative zone	embryo-/morphogenesis	0.03618	0.0534748	0.01345	0.295119	0.01685	0.0203987	3e-07
MP:0008271	abnormal bone ossification	MP:0000130	abnormal trabecular bone morphology	embryo-/morphogenesis	0.0324843	0.0522492	0.112804	0.81617	0.00072	7.97961e-06	0
MP:0004686	decreased length of long bones	MP:0003662	abnormal long bone epiphyseal plate proliferative zone	embryo-/morphogenesis	0.16649	0.22287	0.103738	0.584854	0.00661	0.000345961	0
MP:0004351	short humerus	MP:0004359	short ulna	embryo-/morphogenesis	0.00329	0.01126	0.01282	0.47386	0.00084	8.80775e-06	0
MP:0004359	short ulna	MP:0004359	short ulna	embryo-/morphogenesis	0.00777	0.02675	0.0582	0.93762	8.7e-06	9.38155e-09	0
MP:0000445	short snout	MP:0000088	short mandible	embryo-/morphogenesis	0.07275	0.13481	0.02228	0.788671	0.00183	0.000176471	7e-07
MP:0000150	abnormal rib morphology	MP:0000150	abnormal rib morphology	embryo-/morphogenesis	0.10109	0.12845	0.0470856	0.697203	0.000212	7e-07	0
MP:0000166	abnormal chondrocyte morphology	MP:0003662	abnormal long bone epiphyseal plate proliferative zone	embryo-/morphogenesis	0.06809	0.09351	0.0539359	0.302917	0.00151	0.000624112	1e-07
MP:0003723	abnormal long bone morphology	MP:0004359	short ulna	embryo-/morphogenesis	0.14636	0.21498	0.19622	0.79356	0.00462	0.000269612	0
MP:0004509	abnormal pelvic girdle bone morphology	MP:0003662	abnormal long bone epiphyseal plate proliferative zone	embryo-/morphogenesis	0.15937	0.23259	0.0037	0.23531	0.00093	1.75e-05	0
MP:0000547	short limbs	MP:0003662	abnormal long bone epiphyseal plate proliferative zone	embryo-/morphogenesis	0.24869	0.37805	0.436418	0.92532	0.03601	0.000164001	6e-07
MP:0003662	abnormal long bone epiphyseal plate proliferative zone	MP:0003662	abnormal long bone epiphyseal plate proliferative zone	embryo-/morphogenesis	0.04022	0.06599	0.0981002	0.364673	0.00014495	4.58757e-06	0
MP:0000163	abnormal cartilage morphology	MP:0010029	abnormal basicranium morphology	embryo-/morphogenesis	0.04241	0.09789	0.01749	0.72314	0.00083	1.16646e-05	0
MP:0000164	abnormal cartilage development	MP:0010029	abnormal basicranium morphology	embryo-/morphogenesis	0.00689	0.02043	0.0609833	0.701659	0.01052	0.000644605	8e-07
MP:0002764	short tibia	MP:0004359	short ulna	embryo-/morphogenesis	0.00402	0.01021	0.02902	0.37371	0.000455	6.05107e-05	0
MP:0010029	abnormal basicranium morphology	MP:0010029	abnormal basicranium morphology	embryo-/morphogenesis	0.01508	0.02396	0.0058319	0.184395	0.00998	0.00761856	1.8e-06
MP:0005508	abnormal skeleton morphology	MP:0000130	abnormal trabecular bone morphology	embryo-/morphogenesis	0.01408	0.0359	0.00283506	0.440231	0.00081	8e-06	0
MP:0002113	abnormal skeleton development	MP:0003662	abnormal long bone epiphyseal plate proliferative zone	embryo-/morphogenesis	0.23238	0.283928	0.357576	0.959923	0.00826	7.46867e-05	0
MP:0003419	delayed endochondral bone ossification	MP:0005306	abnormal phalanx morphology	embryo-/morphogenesis	0.00346	0.0102195	0.00717633	0.415202	0.00101	4.19e-05	1e-06
MP:0000111	cleft palate	MP:0009890	cleft secondary palate	embryo-/morphogenesis	0.01485	0.02582	0.16608	0.4256	0.0836902	0.0148916	9.6e-06
MP:0009890	cleft secondary palate	MP:0009890	cleft secondary palate	embryo-/morphogenesis	0.14294	0.20225	0.30065	0.75421	0.00743841	0.00134437	0.01325
MP:0000088	short mandible	MP:0000088	short mandible	embryo-/morphogenesis	0.287706	0.384213	0.3067	0.973806	0.00269	5.07477e-06	0
MP:0000060	delayed bone ossification	MP:0000150	abnormal rib morphology	embryo-/morphogenesis	0.03943	0.09419	0.72161	0.93101	0.02548	0.00118411	1.2e-06
MP:0002114	abnormal axial skeleton morphology	MP:0000150	abnormal rib morphology	embryo-/morphogenesis	0.05597	0.06393	0.162621	0.349264	0.00304	0.000360179	1e-06
MP:0005587	abnormal Meckel's cartilage morphology	MP:0000088	short mandible	embryo-/morphogenesis	0.06059	0.14201	0.29255	0.9618	0.00286	1.38813e-06	0
MP:0000130	abnormal trabecular bone morphology	MP:0000130	abnormal trabecular bone morphology	embryo-/morphogenesis	0.71912	0.78772	0.293598	0.829133	0.10837	0.0100873	2.7e-06
MP:0010103	small thoracic cage	MP:0010029	abnormal basicranium morphology	embryo-/morphogenesis	0.00694	0.01342	0.00151833	0.142975	0.000273	0.000187	1e-07
MP:0003056	abnormal hyoid bone morphology	MP:0000106	abnormal basisphenoid bone morphology	embryo-/morphogenesis	0.00515	0.01148	0.00486683	0.0504937	0.00053	0.00491957	2.63e-05
MP:0000455	abnormal maxilla morphology	MP:0009890	cleft secondary palate	embryo-/morphogenesis	0.28814	0.44228	0.46513	0.940766	0.0952796	0.00490252	1.94e-05
MP:0000165	abnormal long bone hypertrophic chondrocyte zone	MP:0003662	abnormal long bone epiphyseal plate proliferative zone	embryo-/morphogenesis	0.2419	0.28377	0.391506	0.58848	0.0287	0.0150789	1.7e-06
MP:0000131	abnormal long bone epiphysis morphology	MP:0010029	abnormal basicranium morphology	embryo-/morphogenesis	0.165072	0.210182	0.160961	0.713948	0.00206	0.000125972	0.000135
MP:0000559	abnormal femur morphology	MP:0000130	abnormal trabecular bone morphology	embryo-/morphogenesis	0.07963	0.14659	0.11591	0.81442	0.00268	3.06216e-06	0
MP:0002657	chondrodystrophy	MP:0003662	abnormal long bone epiphyseal plate proliferative zone	embryo-/morphogenesis	0.00792	0.01666	0.00127533	0.109545	0.00072	0.00161572	2.54e-05
MP:0000109	abnormal parietal bone morphology	MP:0010029	abnormal basicranium morphology	embryo-/morphogenesis	0.32566	0.43419	0.416313	0.883668	0.477691	0.314539	0.00074
MP:0003109	short femur	MP:0000130	abnormal trabecular bone morphology	embryo-/morphogenesis	0.07102	0.10305	0.02753	0.390874	0.000207	1.24926e-06	0
MP:0004989	decreased osteoblast cell number	MP:0000130	abnormal trabecular bone morphology	embryo-/morphogenesis	0.24122	0.33433	0.18553	0.95192	0.15502	0.08551	0.00105
MP:0003409	decreased width of hypertrophic chondrocyte zone	MP:0003662	abnormal long bone epiphyseal plate proliferative zone	embryo-/morphogenesis	0.0356858	0.08252	0.0943936	0.607574	0.0873295	0.00475999	5.7e-06
MP:0003120	abnormal tracheal cartilage morphology	MP:0000088	short mandible	embryo-/morphogenesis	0.0681422	0.110217	0.00113	0.600483	0.00387	9.6e-05	0
MP:0000107	abnormal frontal bone morphology	MP:0010029	abnormal basicranium morphology	embryo-/morphogenesis	0.08236	0.1386	0.00932274	0.46287	0.11879	0.0751829	0.02058
MP:0004355	short radius	MP:0004359	short ulna	embryo-/morphogenesis	0.21759	0.30799	0.04637	0.77172	0.00124	2e-06	0
MP:0003055	abnormal long bone epiphyseal plate morphology	MP:0003662	abnormal long bone epiphyseal plate proliferative zone	embryo-/morphogenesis	0.00157	0.00305	0.00471726	0.138	0.00147	0.000301642	0
MP:0000106	abnormal basisphenoid bone morphology	MP:0000106	abnormal basisphenoid bone morphology	embryo-/morphogenesis	0.00523	0.0100582	0.00183201	0.0368407	0.00082	0.00651	0.000443283
MP:0002115	abnormal limb bone morphology	MP:0005306	abnormal phalanx morphology	embryo-/morphogenesis	0.02967	0.06279	0.0725623	0.583807	0.000292	9.23251e-06	8e-07
MP:0000440	domed cranium	MP:0003662	abnormal long bone epiphyseal plate proliferative zone	embryo-/morphogenesis	0.07388	0.1187	0.0852835	0.404417	0.02388	0.0052955	6.4e-06
MP:0000137	abnormal vertebrae morphology	MP:0000150	abnormal rib morphology	embryo-/morphogenesis	0.51803	0.5873	0.264538	0.806193	0.00154	1.1e-05	0
MP:0000097	short maxilla	MP:0000088	short mandible	embryo-/morphogenesis	0.166169	0.193552	0.241532	0.845648	0.212067	0.00357059	0.00117092
MP:0000074	abnormal neurocranium morphology	MP:0010029	abnormal basicranium morphology	embryo-/morphogenesis	0.07856	0.11368	0.126511	0.665159	0.00129	0.000149626	3e-07
MP:0000159	abnormal xiphoid process morphology	MP:0000088	short mandible	embryo-/morphogenesis	0.0536	0.07947	0.12344	0.48025	0.00273227	6.9876e-06	8.7e-06
MP:0008525	decreased cranium height	MP:0000088	short mandible	embryo-/morphogenesis	0.02463	0.0373201	0.00549	0.23263	0.00859	0.000137	0.00439
MP:0000558	abnormal tibia morphology	MP:0004359	short ulna	embryo-/morphogenesis	0.00176	0.00553	0.03506	0.50557	0.00302	4.23e-05	0
MP:0000063	decreased bone mineral density	MP:0000130	abnormal trabecular bone morphology	embryo-/morphogenesis	0.25051	0.33014	0.390696	0.929156	0.33578	0.0139866	0.00982
MP:0003560	osteoarthritis	MP:0003662	abnormal long bone epiphyseal plate proliferative zone	embryo-/morphogenesis	0.02223	0.03222	0.00781	0.247597	0.00052	0.000125256	0
MP:0001178	pulmonary hypoplasia	GO:0030323	respiratory tube development	embryo-/morphogenesis	0.155072	0.183584	0.14204	0.66722	0.00209	0.000592933	0
MP:0006397	disorganized long bone epiphyseal plate	MP:0003662	abnormal long bone epiphyseal plate proliferative zone	embryo-/morphogenesis	0.0521109	0.08458	0.00499198	0.218618	0.00185	0.000899059	4.44e-05
MP:0002544	brachydactyly	MP:0005306	abnormal phalanx morphology	embryo-/morphogenesis	0.03016	0.04457	0.00283205	0.23513	0.000388	0.000288	6.1e-06
MP:0005105	abnormal middle ear ossicle morphology	MP:0000049	abnormal middle ear morphology	embryo-/morphogenesis	0.02962	0.04803	0.22297	0.62114	0.01342	0.00186	1.1e-06
MP:0009888	palatal shelves fail to meet at midline	MP:0009890	cleft secondary palate	embryo-/morphogenesis	0.119561	0.11996	0.11251	0.14025	0.127725	0.0892738	0.211434
MP:0000438	abnormal cranium morphology	MP:0000106	abnormal basisphenoid bone morphology	embryo-/morphogenesis	0.06249	0.09553	0.094523	0.299126	0.00832328	0.000177079	5.69e-05
MP:0005353	abnormal patella morphology	MP:0004359	short ulna	embryo-/morphogenesis	0.00421	0.011822	0.00638151	0.313014	0.000733541	4.16915e-05	0
MP:0000039	abnormal otic capsule morphology	MP:0004310	small otic vesicle	embryo-/morphogenesis	0.395393	0.418285	0.51399	0.552561	0.22071	0.12984	0.0566464
MP:0003641	small lung	GO:0030323	respiratory tube development	embryo-/morphogenesis	0.02092	0.0489	0.04582	0.6273	0.00382803	7.60131e-05	0.000109
MP:0001954	respiratory distress	MP:0011087	complete neonatal lethality	embryo-/morphogenesis	0.33898	0.456858	0.25183	0.79262	0.00925445	8.4e-05	4.23e-05
MP:0000162	lordosis	MP:0010029	abnormal basicranium morphology	embryo-/morphogenesis	0.06191	0.07443	0.12912	0.430938	0.0092	0.00210093	0
MP:0001300	ocular hypertelorism	ENSG00000158815	FGF17 PPI subnetwork	other	0.450173	0.484223	0.0709499	0.847868	0.0856567	0.05288	0.359639
MP:0002765	short fibula	MP:0004359	short ulna	embryo-/morphogenesis	0.00768	0.01818	0.0332433	0.20989	0.017813	0.00374	0.00107
MP:0002116	abnormal craniofacial bone morphology	MP:0000088	short mandible	embryo-/morphogenesis	0.00092	0.00157	0.00226623	0.0522075	0.000115	3.39049e-06	3.54e-05
MP:0000351	increased cell proliferation	GO:0004861	cyclin-dependent protein kinase inhibitor activity	other	0.765928	0.786146	0.82766	0.8797	0.532907	0.0946755	0.01285
MP:0000556	abnormal hindlimb morphology	MP:0000088	short mandible	embryo-/morphogenesis	0.0805	0.11797	0.09142	0.454285	0.00161	0.00191061	0.000199
MP:0009780	abnormal chondrocyte physiology	MP:0003662	abnormal long bone epiphyseal plate proliferative zone	embryo-/morphogenesis	0.00826	0.01637	0.0309272	0.146547	0.00217	0.00408	0.000103
MP:0002932	abnormal joint morphology	MP:0003662	abnormal long bone epiphyseal plate proliferative zone	embryo-/morphogenesis	0.00756	0.01176	0.07345	0.37446	0.00944	8.4638e-06	0
MP:0008272	abnormal endochondral bone ossification	MP:0003662	abnormal long bone epiphyseal plate proliferative zone	embryo-/morphogenesis	0.236218	0.26147	0.20562	0.73983	0.0285	0.00089393	2.39e-05
MP:0004726	abnormal nasal capsule morphology	MP:0002237	abnormal nasal cavity morphology	embryo-/morphogenesis	0.02887	0.03822	0.391472	0.47614	0.0930068	0.067693	0.0472254
MP:0000157	abnormal sternum morphology	MP:0000150	abnormal rib morphology	embryo-/morphogenesis	0.0426526	0.0555301	0.00202	0.38819	0.00156	0.000141	1.28e-05
MP:0009247	meteorism	MP:0009890	cleft secondary palate	embryo-/morphogenesis	0.07431	0.08693	0.084	0.17329	0.00273461	0.0116346	0.00107
MP:0006395	abnormal epiphyseal plate morphology	MP:0003662	abnormal long bone epiphyseal plate proliferative zone	embryo-/morphogenesis	0.14552	0.1494	0.420119	0.34449	0.00597	0.000371869	0
MP:0000592	short tail	MP:0000592	short tail	embryo-/morphogenesis	0.02069	0.02867	0.08714	0.15061	0.00057	0.00363015	0.0112379
MP:0000435	shortened head	MP:0000088	short mandible	embryo-/morphogenesis	0.00814	0.01324	0.0267194	0.16982	0.00393	0.00849006	4e-07
MP:0002187	abnormal fibula morphology	MP:0004359	short ulna	embryo-/morphogenesis	0.00051	0.0026841	0.000262	0.54288	3.4e-06	1e-07	0
MP:0006396	decreased long bone epiphyseal plate size	MP:0003662	abnormal long bone epiphyseal plate proliferative zone	embryo-/morphogenesis	0.0106602	0.02273	0.00805	0.27019	0.116898	0.207697	0.01819
MP:0000102	abnormal nasal bone morphology	MP:0002237	abnormal nasal cavity morphology	embryo-/morphogenesis	0.0365	0.04776	0.00957359	0.0462648	0.00148	0.00184582	0.0127633
MP:0001255	decreased body height	MP:0003662	abnormal long bone epiphyseal plate proliferative zone	embryo-/morphogenesis	0.365631	0.5185	0.04117	0.532429	0.35748	0.00988541	0.01142
MP:0002896	abnormal bone mineralization	MP:0000130	abnormal trabecular bone morphology	embryo-/morphogenesis	0.21096	0.23016	0.00865	0.13838	0.00808	0.00574069	0
MP:0000550	abnormal forelimb morphology	GO:0035108	limb morphogenesis	embryo-/morphogenesis	0.25188	0.39677	0.31479	0.97982	0.00055	8e-07	0.000291
MP:0000120	malocclusion	MP:0005358	abnormal incisor morphology	embryo-/morphogenesis	0.07181	0.09795	0.134391	0.2499	0.0514924	0.118771	0.05703
MP:0000133	abnormal long bone metaphysis morphology	MP:0000130	abnormal trabecular bone morphology	embryo-/morphogenesis	0.66998	0.69754	0.27722	0.52015	0.04938	0.0267433	4.2e-06
MP:0001258	decreased body length	MP:0000592	short tail	embryo-/morphogenesis	0.633898	0.657027	0.12517	0.58767	0.10357	0.0216351	0.0442347
MP:0000141	abnormal vertebral body morphology	MP:0000150	abnormal rib morphology	embryo-/morphogenesis	0.05198	0.06602	0.144269	0.722296	0.03063	0.00211504	3e-07
MP:0002089	abnormal postnatal growth/weight/body size	MP:0003662	abnormal long bone epiphyseal plate proliferative zone	embryo-/morphogenesis	0.04843	0.0585419	0.01258	0.18121	0.09618	0.09289	0.00347
MP:0005352	small cranium	MP:0004359	short ulna	embryo-/morphogenesis	0.13137	0.20301	0.0917675	0.629244	0.00478	0.000296325	4e-07
MP:0005296	abnormal humerus morphology	MP:0004359	short ulna	embryo-/morphogenesis	0.00185	0.00409	0.02711	0.27361	0.00081	1.27e-05	3.6e-06
MP:0002109	abnormal limb morphology	MP:0000150	abnormal rib morphology	embryo-/morphogenesis	0.21552	0.21975	0.60967	0.67724	0.02097	0.00263	0.000164
MP:0000757	herniated abdominal wall	MP:0009890	cleft secondary palate	embryo-/morphogenesis	0.41413	0.47134	0.95789	0.96616	0.186	0.00988334	0.0109759
MP:0002135	abnormal kidney morphology	MP:0002705	dilated renal tubules	embryo-/morphogenesis	0.27486	0.28687	0.40662	0.63136	0.02265	0.00265	0.00602
MP:0000534	abnormal ureter morphology	MP:0000534	abnormal ureter morphology	embryo-/morphogenesis	0.04786	0.0723248	0.10493	0.47662	0.0180905	0.01639	0.00153033
MP:0004672	short ribs	MP:0000150	abnormal rib morphology	embryo-/morphogenesis	0.05376	0.06355	0.000261	0.0770407	3.14e-05	4.30372e-06	0
MP:0003743	abnormal facial morphology	MP:0011087	complete neonatal lethality	embryo-/morphogenesis	0.26576	0.19926	0.3837	0.308607	0.31969	0.166032	0.00583
MP:0005269	abnormal occipital bone morphology	MP:0010029	abnormal basicranium morphology	embryo-/morphogenesis	0.00354	0.01127	0.00101479	0.483412	0.02926	0.00455445	1.8e-06
MP:0000443	abnormal snout morphology	MP:0010029	abnormal basicranium morphology	embryo-/morphogenesis	0.01503	0.03229	0.00520744	0.328152	0.0042	0.00114	0.000285
MP:0000458	abnormal mandible morphology	MP:0000088	short mandible	embryo-/morphogenesis	0.345617	0.364398	0.445476	0.52074	0.11513	0.0337759	0.0859535
MP:0000454	abnormal jaw morphology	MP:0000088	short mandible	embryo-/morphogenesis	0.420118	0.411938	0.20688	0.35695	0.376484	0.46055	0.0027348
MP:0002543	brachyphalangia	MP:0005306	abnormal phalanx morphology	embryo-/morphogenesis	0.089518	0.102609	0.07419	0.1531	0.31907	0.0537965	0.000123
MP:0003797	abnormal compact bone morphology	MP:0000130	abnormal trabecular bone morphology	embryo-/morphogenesis	0.80488	0.81151	0.773394	0.94274	0.16173	0.0151	1.97e-05
MP:0002081	perinatal lethality	MP:0000106	abnormal basisphenoid bone morphology	embryo-/morphogenesis	0.01616	0.02339	0.05089	0.09964	0.03588	0.0433181	0.12566
MP:0011495	abnormal head shape	MP:0004359	short ulna	embryo-/morphogenesis	0.409569	0.50723	0.194175	0.719727	0.00389	0.00095	0.00883168
MP:0000077	abnormal interparietal bone morphology	MP:0000049	abnormal middle ear morphology	embryo-/morphogenesis	0.45655	0.52453	0.57756	0.707652	0.1234	0.09183	0.0653157
MP:0000087	absent mandible	MP:0002237	abnormal nasal cavity morphology	embryo-/morphogenesis	0.04445	0.06417	0.34279	0.394708	0.28492	0.51524	0.323231
MP:0005006	abnormal osteoblast physiology	MP:0000130	abnormal trabecular bone morphology	embryo-/morphogenesis	0.47005	0.4775	0.04299	0.18699	0.0106	0.00110745	2e-07
MP:0005503	abnormal tendon morphology	MP:0008438	abnormal cutaneous collagen fibril morphology	embryo-/morphogenesis	0.33488	0.44995	0.68218	0.98501	0.03663	7.5495e-05	0
MP:0000428	abnormal craniofacial morphology	MP:0000914	exencephaly	embryo-/morphogenesis	0.227489	0.217395	0.237968	0.72439	0.54825	0.085792	0.02366
MP:0004214	abnormal long bone diaphysis morphology	MP:0000130	abnormal trabecular bone morphology	embryo-/morphogenesis	0.59177	0.66056	0.20817	0.57152	0.05991	0.00802943	9.9e-06
MP:0003072	abnormal metatarsal bone morphology	MP:0005306	abnormal phalanx morphology	embryo-/morphogenesis	0.04671	0.05325	0.25282	0.28866	0.170922	0.0383	0.00338
MP:0000049	abnormal middle ear morphology	MP:0000049	abnormal middle ear morphology	embryo-/morphogenesis	0.1693	0.21101	0.605564	0.644022	0.033843	0.00558423	0.02557
MP:0004358	bowed tibia	MP:0004359	short ulna	embryo-/morphogenesis	0.03457	0.05593	0.06311	0.39994	0.02397	0.02783	0.00059
MP:0005358	abnormal incisor morphology	MP:0005358	abnormal incisor morphology	embryo-/morphogenesis	0.811252	0.828884	0.731915	0.827395	0.42755	0.07146	0.00771064
MP:0011088	partial neonatal lethality	MP:0011086	partial postnatal lethality	embryo-/morphogenesis	0.0833	0.08315	0.46818	0.37772	0.08958	0.00564	2.45e-05
MP:0006027	impaired lung alveolus development	GO:0030323	respiratory tube development	embryo-/morphogenesis	0.86231	0.891313	0.04149	0.32542	0.00067	9.1e-05	0.00064
MP:0002151	abnormal neural tube morphology/development	MP:0000914	exencephaly	embryo-/morphogenesis	0.424972	0.447443	0.12234	0.54097	0.137597	0.0282208	0.00013
MP:0004321	short sternum	MP:0004359	short ulna	embryo-/morphogenesis	0.39694	0.51526	0.06676	0.84723	0.022696	0.00297721	3.04e-05
MP:0002270	abnormal pulmonary alveolus morphology	MP:0003209	abnormal pulmonary elastic fiber morphology	embryo-/morphogenesis	0.67808	0.71012	0.342856	0.97371	0.34721	0.01736	0.00185
MP:0000536	hydroureter	MP:0000534	abnormal ureter morphology	embryo-/morphogenesis	0.0177	0.04513	0.06038	0.64969	0.0134417	0.00085	1.71e-05
MP:0004471	short nasal bone	MP:0000088	short mandible	embryo-/morphogenesis	0.02313	0.0490175	0.01377	0.65543	0.00453	0.000348	0.000355
MP:0003119	abnormal digestive system development	MP:0000267	abnormal heart development	embryo-/morphogenesis	0.135617	0.127593	0.46471	0.292822	0.322578	0.708584	0.03296
MP:0003755	abnormal palate morphology	MP:0000106	abnormal basisphenoid bone morphology	embryo-/morphogenesis	0.574999	0.599177	0.84118	0.872247	0.0681332	0.00468219	0.677944
MP:0000272	abnormal aorta morphology	MP:0008438	abnormal cutaneous collagen fibril morphology	embryo-/morphogenesis	0.1879	0.28868	0.398596	0.99077	0.03836	0.00570185	2.59079e-05
MP:0003345	decreased rib number	GO:0003002	regionalization	embryo-/morphogenesis	0.00984766	0.02518	0.00990616	0.56396	0.000304	5.9e-06	0.000194
MP:0008023	abnormal styloid process morphology	MP:0000049	abnormal middle ear morphology	embryo-/morphogenesis	0.77165	0.829809	0.23942	0.794899	0.126746	0.00624819	0.00553116
MP:0000116	abnormal tooth development	MP:0005358	abnormal incisor morphology	embryo-/morphogenesis	0.31768	0.37655	0.76045	0.92172	0.15475	0.00832235	2.1e-06
MP:0000029	abnormal malleus morphology	MP:0005106	abnormal incus morphology	embryo-/morphogenesis	0.02916	0.05106	0.10846	0.56557	0.00951351	4.78656e-05	3.34e-05
MP:0004704	short vertebral column	MP:0010029	abnormal basicranium morphology	embryo-/morphogenesis	0.03408	0.04302	0.0393411	0.30185	0.00088	0.002113	3e-07
MP:0000516	abnormal renal/urinary system morphology	MP:0000534	abnormal ureter morphology	embryo-/morphogenesis	0.01331	0.01611	0.04753	0.352266	0.00369	1.77e-05	0.00349
MP:0000160	kyphosis	MP:0000150	abnormal rib morphology	embryo-/morphogenesis	0.339667	0.372538	0.00185934	0.0757453	0.00344397	0.00305504	3.68e-05
MP:0004462	small basisphenoid bone	MP:0000088	short mandible	embryo-/morphogenesis	0.00401333	0.00801	0.00239256	0.362251	0.0349	0.0019	8e-07
MP:0004418	small parietal bone	MP:0000088	short mandible	embryo-/morphogenesis	0.237401	0.36824	0.910271	0.956406	0.36303	0.04345	0.00051633
MP:0000554	abnormal carpal bone morphology	MP:0005306	abnormal phalanx morphology	embryo-/morphogenesis	0.0305065	0.0478029	0.01288	0.55285	0.00736	0.000180099	0.000334
MP:0008277	abnormal sternum ossification	MP:0000150	abnormal rib morphology	embryo-/morphogenesis	0.000278	0.000343	0.00232	0.0976	0.00107	0.00378353	0.00047
MP:0000480	increased rib number	MP:0004618	thoracic vertebral transformation	embryo-/morphogenesis	0.03427	0.03626	0.17831	0.35466	0.000351904	1.25883e-06	0.00308
MP:0004374	bowed radius	MP:0004359	short ulna	embryo-/morphogenesis	0.14572	0.16683	0.0622364	0.41393	0.01984	0.00290471	0.00506
MP:0002059	abnormal seminal vesicle morphology	ENSG00000143995	MEIS1 PPI subnetwork	embryo-/morphogenesis	0.00294	0.00487	0.000146	0.01789	0.01642	0.000199	0.00079
MP:0011087	complete neonatal lethality	MP:0011087	complete neonatal lethality	embryo-/morphogenesis	0.565713	0.556871	0.32795	0.615192	0.0336118	0.00158113	0.00326334
MP:0000167	decreased chondrocyte cell number	MP:0004359	short ulna	embryo-/morphogenesis	0.12705	0.15492	0.1378	0.52467	0.07872	0.00686	0.0766
MP:0004423	abnormal squamosal bone morphology	MP:0000106	abnormal basisphenoid bone morphology	embryo-/morphogenesis	0.50398	0.65542	0.70418	0.988664	0.08059	0.01017	0.03462
MP:0003073	abnormal metacarpal bone morphology	MP:0005306	abnormal phalanx morphology	embryo-/morphogenesis	0.47011	0.57468	0.50441	0.87145	0.256811	0.02121	0.0162
MP:0005270	abnormal zygomatic bone morphology	MP:0000106	abnormal basisphenoid bone morphology	embryo-/morphogenesis	0.09479	0.112757	0.0838572	0.126515	0.0948518	0.176395	0.133963
MP:0005306	abnormal phalanx morphology	MP:0005306	abnormal phalanx morphology	embryo-/morphogenesis	0.22295	0.26481	0.41002	0.62725	0.0627466	0.00219921	0.0424
MP:0003235	abnormal alisphenoid bone morphology	MP:0000106	abnormal basisphenoid bone morphology	embryo-/morphogenesis	0.0019	0.00343401	0.184148	0.359129	0.0256774	0.00459444	0.090276
MP:0002639	micrognathia	MP:0000088	short mandible	embryo-/morphogenesis	0.280631	0.327697	0.53381	0.611426	0.00571724	0.00223156	0.00368
MP:0011089	complete perinatal lethality	MP:0011087	complete neonatal lethality	embryo-/morphogenesis	0.02736	0.02391	0.48946	0.14041	0.162488	0.0159342	0.05691
MP:0000914	exencephaly	MP:0000914	exencephaly	embryo-/morphogenesis	0.28219	0.25751	0.33504	0.332343	0.52189	0.324101	0.11808
MP:0003052	omphalocele	MP:0000284	double outlet heart right ventricle	embryo-/morphogenesis	0.39673	0.39389	0.26809	0.49796	0.22673	0.02135	0.04862
MP:0001575	cyanosis	MP:0011087	complete neonatal lethality	embryo-/morphogenesis	0.04699	0.04528	0.0690791	0.0532154	0.000197	0.0007	0.03134
MP:0005104	abnormal tarsal bone morphology	MP:0005306	abnormal phalanx morphology	embryo-/morphogenesis	0.00326	0.00756	0.0069	0.22898	0.0372488	0.00108908	0.0006
MP:0010413	complete atrioventricular septal defect	MP:0000284	double outlet heart right ventricle	embryo-/morphogenesis	0.34125	0.37631	0.82201	0.77189	0.12439	0.0604766	0.26307
MP:0002239	abnormal nasal septum morphology	MP:0000106	abnormal basisphenoid bone morphology	embryo-/morphogenesis	0.25645	0.32434	0.752354	0.670715	0.407183	0.17913	0.00344
MP:0000462	abnormal digestive system morphology	GO:0048565	digestive tract development	embryo-/morphogenesis	0.0754249	0.0643144	0.334043	0.725306	0.54262	0.69896	0.00556
MP:0006279	abnormal limb development	MP:0005306	abnormal phalanx morphology	embryo-/morphogenesis	0.100816	0.103511	0.00619188	0.259554	0.0732	0.0554	0.08971
MP:0008438	abnormal cutaneous collagen fibril morphology	MP:0008438	abnormal cutaneous collagen fibril morphology	embryo-/morphogenesis	0.69626	0.77224	0.60597	0.99144	0.01331	1.07778e-05	0
MP:0002237	abnormal nasal cavity morphology	MP:0002237	abnormal nasal cavity morphology	embryo-/morphogenesis	0.03259	0.03994	0.181948	0.214924	0.00172	0.00247	0.00564
MP:0004173	abnormal intervertebral disk morphology	MP:0003662	abnormal long bone epiphyseal plate proliferative zone	embryo-/morphogenesis	0.174484	0.168928	0.076985	0.0932029	0.06753	0.0508925	9e-07
MP:0001158	abnormal prostate gland morphology	GO:0045137	development of primary sexual characteristics	embryo-/morphogenesis	0.292569	0.30322	0.91932	0.47003	0.750096	0.558797	0.41189
MP:0005274	abnormal viscerocranium morphology	MP:0010029	abnormal basicranium morphology	embryo-/morphogenesis	0.56672	0.571882	0.459552	0.530618	0.04654	0.0375508	0.00422
MP:0003935	abnormal craniofacial development	MP:0002237	abnormal nasal cavity morphology	embryo-/morphogenesis	0.13602	0.18231	0.50678	0.359083	0.0702981	0.08091	0.30255
MP:0000585	kinked tail	MP:0000592	short tail	embryo-/morphogenesis	0.80721	0.82684	0.437286	0.80419	0.24637	0.130911	0.00138246
MP:0004200	decreased fetal size	MP:0011087	complete neonatal lethality	embryo-/morphogenesis	0.0912251	0.10793	0.07901	0.24199	0.32122	0.118857	0.00525
MP:0002825	abnormal notochord morphology	MP:0002231	abnormal primitive streak morphology	embryo-/morphogenesis	0.02802	0.03613	0.13078	0.18982	0.00967	0.0151558	0.00521798
MP:0003047	abnormal thoracic vertebrae morphology	MP:0003048	abnormal cervical vertebrae morphology	embryo-/morphogenesis	0.08958	0.09823	0.08541	0.244938	0.00111	0.000128474	0.04551
MP:0004322	abnormal sternebra morphology	GO:0003002	regionalization	embryo-/morphogenesis	0.09707	0.08159	0.01559	0.04244	0.00016	6.3e-05	0.000159
MP:0001259	abnormal body weight	MP:0001501	abnormal sleep pattern	other	0.3512	0.37646	0.231318	0.5743	0.0512085	0.0142324	0.0171644
MP:0003054	spina bifida	MP:0000914	exencephaly	embryo-/morphogenesis	0.595344	0.600409	0.52622	0.532779	0.0210964	0.0242146	0.140702
MP:0002110	abnormal digit morphology	MP:0005306	abnormal phalanx morphology	embryo-/morphogenesis	0.363157	0.429768	0.623543	0.88747	0.112825	0.00091	0.0023
MP:0000149	abnormal scapula morphology	MP:0000150	abnormal rib morphology	embryo-/morphogenesis	0.03055	0.05151	0.0393	0.482023	0.0078	0.00077	6.7e-06
MP:0000154	rib fusion	MP:0000150	abnormal rib morphology	embryo-/morphogenesis	0.134319	0.15674	0.25499	0.6004	4.02e-05	0	4.3e-06
MP:0000928	incomplete cephalic closure	MP:0000914	exencephaly	embryo-/morphogenesis	0.121315	0.113731	0.02686	0.14031	0.1402	0.0309228	0.05592
MP:0010099	abnormal thoracic cage shape	MP:0004359	short ulna	embryo-/morphogenesis	0.41898	0.44518	0.21985	0.81888	0.123112	0.0124159	0.00402
MP:0004384	small interparietal bone	MP:0000106	abnormal basisphenoid bone morphology	embryo-/morphogenesis	0.2635	0.35433	0.23301	0.48133	0.02185	0.08795	0.0463419
MP:0006020	decreased tympanic ring size	MP:0009890	cleft secondary palate	embryo-/morphogenesis	0.1359	0.16684	0.768822	0.723875	0.169276	0.0113337	0.003
MP:0009346	decreased trabecular bone thickness	MP:0010869	decreased bone trabecula number	other	0.83811	0.84528	0.78847	0.94148	0.02146	0.0274648	0.13205
MP:0001286	abnormal eye development	MP:0002237	abnormal nasal cavity morphology	embryo-/morphogenesis	0.108198	0.109337	0.105815	0.311332	0.04305	0.0739316	0.0826078
MP:0003938	abnormal ear development	MP:0002428	abnormal semicircular canal morphology	embryo-/morphogenesis	0.46042	0.57791	0.60111	0.89641	0.913292	0.612215	0.055066
MP:0009703	decreased birth body size	MP:0011086	partial postnatal lethality	embryo-/morphogenesis	0.00182	0.00157	0.01105	0.00254	0.0016	0.0138408	0.00051
MP:0005157	holoprosencephaly	MP:0000783	abnormal forebrain morphology	embryo-/morphogenesis	0.575008	0.607376	0.589595	0.877556	0.287476	0.0904496	0.0770443
MP:0001176	abnormal lung development	GO:0030323	respiratory tube development	embryo-/morphogenesis	0.736717	0.755847	0.526791	0.995654	0.073235	0.00854	0.00079
MP:0010420	muscular ventricular septal defect	GO:0003205	cardiac chamber development	embryo-/morphogenesis	0.52776	0.56747	0.00839	0.30349	0.13753	0.0723213	0.032626
MP:0010454	abnormal truncus arteriosus septation	MP:0000284	double outlet heart right ventricle	embryo-/morphogenesis	0.107781	0.12998	0.33413	0.779879	0.420284	0.152409	0.0058
MP:0000079	abnormal basioccipital bone morphology	MP:0000106	abnormal basisphenoid bone morphology	embryo-/morphogenesis	0.15323	0.22696	0.05398	0.3919	0.00231	0.000405	0.000214
MP:0010869	decreased bone trabecula number	MP:0010869	decreased bone trabecula number	other	0.13156	0.153532	0.57793	0.8181	0.34741	0.0492322	0.00304
MP:0000527	abnormal kidney development	MP:0004936	impaired branching involved in ureteric bud morphogenesis	embryo-/morphogenesis	0.264518	0.293777	0.34844	0.67592	0.00444	0.000255056	3.37e-05
MP:0002835	abnormal cranial suture morphology	MP:0005358	abnormal incisor morphology	embryo-/morphogenesis	0.54919	0.67421	0.17702	0.87393	0.02173	0.00122	0.000213
MP:0010876	decreased bone volume	MP:0010869	decreased bone trabecula number	other	0.04835	0.07618	0.22514	0.32437	0.149263	0.0355246	0.00111
MP:0001297	microphthalmia	MP:0001303	abnormal lens morphology	embryo-/morphogenesis	0.21361	0.21189	0.751283	0.470927	0.684421	0.502571	0.02267
MP:0001179	thick pulmonary interalveolar septum	MP:0004779	abnormal production of surfactant	other	0.676149	0.743483	0.3144	0.91199	0.0203	5.3e-05	0.19248
MP:0004599	abnormal vertebral arch morphology	MP:0000150	abnormal rib morphology	embryo-/morphogenesis	0.20628	0.18837	0.17966	0.37867	0.0037	0.000185	0.00081
MP:0004452	abnormal pterygoid process morphology	MP:0000106	abnormal basisphenoid bone morphology	embryo-/morphogenesis	0.06812	0.11446	0.26472	0.713355	0.0719204	0.0305125	0.00605
MP:0010867	abnormal bone trabecula morphology	MP:0003662	abnormal long bone epiphyseal plate proliferative zone	embryo-/morphogenesis	0.05358	0.06074	0.23256	0.404803	0.01002	0.0223384	0.09569
MP:0001732	postnatal growth retardation	MP:0011086	partial postnatal lethality	embryo-/morphogenesis	0.00473	0.0034	0.0074564	0.00305422	0.00600944	0.00711	0.0163176
MP:0002260	abnormal thyroid cartilage morphology	MP:0004310	small otic vesicle	embryo-/morphogenesis	0.05885	0.10408	0.1114	0.273514	0.01286	0.00186	0.00013
MP:0004136	abnormal tongue muscle morphology	MP:0000049	abnormal middle ear morphology	embryo-/morphogenesis	0.517979	0.549852	0.39311	0.553093	0.02666	0.01216	0.09731
MP:0000433	microcephaly	MP:0009890	cleft secondary palate	embryo-/morphogenesis	0.492952	0.511077	0.81564	0.880992	0.13367	0.12784	0.04771
MP:0000061	fragile skeleton	MP:0000130	abnormal trabecular bone morphology	embryo-/morphogenesis	0.75612	0.76994	0.67734	0.86488	0.0223498	0.00124653	5.1e-06
MP:0000441	increased cranium width	ENSG00000158815	FGF17 PPI subnetwork	other	0.76152	0.72568	0.791492	0.45653	0.0605994	0.048571	0.0301945
MP:0003795	abnormal bone structure	MP:0000130	abnormal trabecular bone morphology	embryo-/morphogenesis	0.47546	0.53173	0.161014	0.53684	0.10202	0.01058	6.65e-05
MP:0002191	abnormal artery morphology	GO:0001568	blood vessel development	embryo-/morphogenesis	0.112383	0.173094	0.18423	0.74252	0.00568	2.61e-05	0.00679
MP:0010124	decreased bone mineral content	MP:0000130	abnormal trabecular bone morphology	embryo-/morphogenesis	0.686069	0.785711	0.74459	0.98894	0.1274	0.000449	0.00214
MP:0004158	right aortic arch	MP:0000644	dextrocardia	other	0.26359	0.29589	0.46852	0.57733	0.666385	0.473077	0.01255
MP:0003408	increased width of hypertrophic chondrocyte zone	MP:0000130	abnormal trabecular bone morphology	embryo-/morphogenesis	0.57578	0.59985	0.56392	0.68429	0.22272	0.05412	5.4e-05
MP:0002993	arthritis	ENSG00000132692	BCAN PPI subnetwork	other	0.27806	0.28786	0.22382	0.343091	0.0368117	0.00267584	0.00066
MP:0004110	transposition of great arteries	MP:0000644	dextrocardia	other	0.620821	0.58105	0.25547	0.272598	0.374783	0.46548	0.24195
MP:0005225	abnormal vertebrae development	MP:0000150	abnormal rib morphology	embryo-/morphogenesis	0.08069	0.12755	0.09007	0.461221	0.00083	0.000192	7e-06
MP:0005076	abnormal cell differentiation	ENSG00000091831	ESR1 PPI subnetwork	other	0.01664	0.02621	0.33375	0.555939	0.16007	0.05998	0.23173
MP:0010418	perimembraneous ventricular septal defect	MP:0000284	double outlet heart right ventricle	embryo-/morphogenesis	0.0349269	0.0905222	0.016737	0.931884	0.0121891	5.69904e-05	1.09779e-08
MP:0005297	spina bifida occulta	MP:0000150	abnormal rib morphology	embryo-/morphogenesis	0.19002	0.2376	0.22977	0.29337	0.00179	0.00343175	0.0189451
MP:0001953	respiratory failure	MP:0011087	complete neonatal lethality	embryo-/morphogenesis	0.00391	0.00517	0.0099	0.02293	0.00997	0.00706	0.00774
MP:0002267	abnormal bronchiole morphology	MP:0003209	abnormal pulmonary elastic fiber morphology	embryo-/morphogenesis	0.85604	0.89187	0.34352	0.92624	0.0031	2.1e-06	2e-07
MP:0003675	kidney cysts	GO:0072001	renal system development	embryo-/morphogenesis	0.34972	0.39464	0.62297	0.72619	0.0821	0.01313	0.00071
MP:0004936	impaired branching involved in ureteric bud morphogenesis	MP:0004936	impaired branching involved in ureteric bud morphogenesis	embryo-/morphogenesis	0.05787	0.06864	0.0047	0.1078	0.000616368	1.8738e-05	2.11e-05
MP:0010300	increased skin tumor incidence	MP:0002404	increased intestinal adenoma incidence	other	0.18082	0.15837	0.01325	0.01347	0.29364	0.583527	0.666013
MP:0000273	overriding aorta	MP:0000284	double outlet heart right ventricle	embryo-/morphogenesis	0.263534	0.39031	0.0691745	0.746382	0.11256	0.102326	0.0150359
MP:0002258	abnormal cricoid cartilage morphology	MP:0003048	abnormal cervical vertebrae morphology	embryo-/morphogenesis	0.00206	0.00766	0.00757316	0.364554	8.1e-05	7.4e-05	0
MP:0003446	renal hypoplasia	MP:0004936	impaired branching involved in ureteric bud morphogenesis	embryo-/morphogenesis	0.00507	0.00614	0.01194	0.16935	0.00408	8.4e-06	5.04e-05
MP:0009887	abnormal palatal shelf fusion at midline	MP:0009890	cleft secondary palate	embryo-/morphogenesis	0.44875	0.4987	0.497065	0.734874	0.04533	0.0133141	0.05943
MP:0000030	abnormal tympanic ring morphology	MP:0000049	abnormal middle ear morphology	embryo-/morphogenesis	0.37546	0.44138	0.17599	0.798957	0.00121	2.14e-05	9.6e-05
MP:0002111	abnormal tail morphology	MP:0000592	short tail	embryo-/morphogenesis	0.431	0.46396	0.22739	0.68316	0.05749	0.07011	0.00176
MP:0005195	abnormal posterior eye segment morphology	MP:0005193	abnormal anterior eye segment morphology	embryo-/morphogenesis	0.05038	0.08603	0.327306	0.90798	0.01571	0.0045657	6e-05
MP:0004703	abnormal vertebral column morphology	MP:0000592	short tail	embryo-/morphogenesis	0.603482	0.592987	0.69876	0.67197	0.00503	0.000474	0.030835
MP:0008151	increased diameter of long bones	MP:0000130	abnormal trabecular bone morphology	embryo-/morphogenesis	0.34816	0.334502	0.37367	0.44718	0.774573	0.337604	5.6e-05
MP:0009862	abnormal aorta elastic tissue morphology	MP:0008438	abnormal cutaneous collagen fibril morphology	embryo-/morphogenesis	0.55347	0.65216	0.39901	0.92592	0.01603	0.000244913	2.2e-06
MP:0000065	abnormal bone marrow cavity morphology	MP:0000130	abnormal trabecular bone morphology	embryo-/morphogenesis	0.55703	0.60366	0.356657	0.531017	0.00575	0.000208132	1.8e-06
MP:0009845	abnormal neural crest cell morphology	MP:0011087	complete neonatal lethality	embryo-/morphogenesis	0.3287	0.354813	0.37905	0.44414	0.281418	0.0313169	0.04577
MP:0005298	abnormal clavicle morphology	MP:0000150	abnormal rib morphology	embryo-/morphogenesis	0.02605	0.03908	0.33833	0.62619	0.0178339	7.3e-05	0.00106
MP:0000066	osteoporosis	MP:0000130	abnormal trabecular bone morphology	embryo-/morphogenesis	0.735026	0.795338	0.63284	0.868824	0.249527	0.0369121	0.12798
MP:0010810	increased type II pneumocyte number	MP:0003209	abnormal pulmonary elastic fiber morphology	embryo-/morphogenesis	0.178454	0.204953	0.03249	0.62031	0.000286	0.00093	0.0181704
MP:0004174	abnormal spine curvature	MP:0000150	abnormal rib morphology	embryo-/morphogenesis	0.0739187	0.123501	0.00134	0.0405791	0.00551091	0.0413588	0.00068
MP:0006065	abnormal heart position or orientation	MP:0000267	abnormal heart development	embryo-/morphogenesis	0.42578	0.36417	0.30959	0.48129	0.0818132	0.24423	0.32827
MP:0001533	abnormal skeleton physiology	MP:0000130	abnormal trabecular bone morphology	embryo-/morphogenesis	0.345876	0.364736	0.207743	0.38784	0.13072	0.107985	0
MP:0009866	abnormal aorta wall morphology	MP:0008438	abnormal cutaneous collagen fibril morphology	embryo-/morphogenesis	0.51664	0.58797	0.48754	0.87291	0.05802	0.00321635	1e-07
MP:0005272	abnormal temporal bone morphology	MP:0005106	abnormal incus morphology	embryo-/morphogenesis	0.130311	0.166861	0.35477	0.42349	0.10992	0.02298	0.026185
MP:0005236	abnormal olfactory nerve morphology	MP:0002237	abnormal nasal cavity morphology	embryo-/morphogenesis	0.01516	0.02127	0.04684	0.0801677	0.00708813	0.170133	0.841961
MP:0001914	hemorrhage	MP:0011098	complete embryonic lethality during organogenesis	embryo-/morphogenesis	0.62297	0.67901	0.776033	0.96123	0.02579	1.4562e-05	1.64061e-06
MP:0000520	absent kidney	MP:0004936	impaired branching involved in ureteric bud morphogenesis	embryo-/morphogenesis	0.02641	0.02864	0.03898	0.0465	0.00073	0.00221245	0.000241
MP:0001175	abnormal lung morphology	GO:0030323	respiratory tube development	embryo-/morphogenesis	0.04806	0.0711187	0.129227	0.93403	0.00055	2.4e-06	0.00308906
MP:0006030	abnormal otic vesicle development	MP:0004310	small otic vesicle	embryo-/morphogenesis	0.12363	0.14356	0.28667	0.176617	0.115467	0.0225107	0.24618
MP:0002058	neonatal lethality	MP:0005106	abnormal incus morphology	embryo-/morphogenesis	0.38002	0.42253	0.0930899	0.25786	0.01268	0.00224	0.02233
MP:0000284	double outlet heart right ventricle	MP:0000284	double outlet heart right ventricle	embryo-/morphogenesis	0.245193	0.29095	0.0413339	0.832514	0.0106968	0.00400468	0.00046
MP:0010025	decreased total body fat amount	MP:0005659	decreased susceptibility to diet-induced obesity	adipose/energy homeostasis	0.49324	0.52461	0.811602	0.919884	0.00931	3.31e-05	0.00097
MP:0004111	abnormal coronary artery morphology	GO:0070482	response to oxygen levels	embryo-/morphogenesis	0.75617	0.7863	0.99734	0.99026	0.819488	0.558422	0.65918
MP:0004921	decreased placenta weight	MP:0001716	abnormal placenta labyrinth morphology	embryo-/morphogenesis	0.00884	0.00937	0.12626	0.01542	0.0537339	0.164193	0.02161
MP:0011101	partial prenatal lethality	MP:0011086	partial postnatal lethality	embryo-/morphogenesis	0.449374	0.4741	0.29028	0.64871	4.19175e-05	1.36704e-05	0.043884
MP:0002998	abnormal bone remodeling	MP:0000130	abnormal trabecular bone morphology	embryo-/morphogenesis	0.9007	0.92139	0.436491	0.97143	0.01937	0.00297856	8.5e-05
MP:0003070	increased vascular permeability	GO:0001568	blood vessel development	embryo-/morphogenesis	0.778931	0.74778	0.61934	0.70958	0.138075	0.0633349	0.0008
MP:0000519	hydronephrosis	MP:0001762	polyuria	other	0.557642	0.572867	0.45413	0.84931	0.3341	0.05895	0.46772
MP:0001711	abnormal placenta morphology	MP:0001716	abnormal placenta labyrinth morphology	embryo-/morphogenesis	0.22425	0.2013	0.01377	0.11258	0.000121897	8.4e-05	0.00904
MP:0005543	corneal thinning	GO:0031012	extracellular matrix	other	0.19753	0.27071	0.75809	0.93166	0.00459617	0.000263844	3.83e-05
MP:0005106	abnormal incus morphology	MP:0005106	abnormal incus morphology	embryo-/morphogenesis	0.0089032	0.00992653	0.119642	0.0769496	0.00257	0.000162	0.00081
MP:0001729	impaired embryo implantation	MP:0001729	impaired embryo implantation	embryo-/morphogenesis	0.49549	0.48686	0.57924	0.7565	0.226324	0.194446	0.0622075
MP:0003036	vertebral transformation	MP:0004618	thoracic vertebral transformation	embryo-/morphogenesis	0.00785	0.01009	0.000357	0.02483	0.02083	0.06543	3.8e-06
MP:0002177	abnormal outer ear morphology	MP:0000049	abnormal middle ear morphology	embryo-/morphogenesis	0.0157835	0.02161	0.40263	0.381367	0.06509	0.0147731	0.00373
MP:0003237	abnormal lens epithelium morphology	MP:0001303	abnormal lens morphology	embryo-/morphogenesis	0.34733	0.35974	0.558759	0.867404	0.511586	0.445445	0.53779
MP:0000135	decreased compact bone thickness	MP:0000130	abnormal trabecular bone morphology	embryo-/morphogenesis	0.70984	0.7313	0.53829	0.77475	0.46689	0.29873	0.0597083
MP:0004988	increased osteoblast cell number	MP:0000130	abnormal trabecular bone morphology	embryo-/morphogenesis	0.32106	0.36925	0.35911	0.56154	0.289009	0.087808	0.144182
MP:0008395	abnormal osteoblast differentiation	MP:0000130	abnormal trabecular bone morphology	embryo-/morphogenesis	0.06586	0.08776	0.11444	0.52013	0.02306	0.000483161	0.0006
MP:0003924	herniated diaphragm	MP:0008438	abnormal cutaneous collagen fibril morphology	embryo-/morphogenesis	0.69435	0.73034	0.2055	0.89894	0.000511	4.37026e-07	0
MP:0002750	exophthalmos	MP:0009890	cleft secondary palate	embryo-/morphogenesis	0.178489	0.194557	0.00925	0.351965	0.105081	0.0072408	0.00449276
MP:0010763	abnormal hematopoietic stem cell physiology	MP:0008813	decreased common myeloid progenitor cell number	other	0.31502	0.31661	0.07862	0.30013	0.31822	0.228702	0.08461
MP:0003672	abnormal ureter development	MP:0000534	abnormal ureter morphology	embryo-/morphogenesis	0.282283	0.344703	0.26187	0.74543	0.02867	0.00322769	0.00272
MP:0004986	abnormal osteoblast morphology	MP:0000130	abnormal trabecular bone morphology	embryo-/morphogenesis	0.341843	0.347384	0.452108	0.710948	0.04335	0.00168989	2.78e-05
MP:0001302	eyelids open at birth	MP:0011087	complete neonatal lethality	embryo-/morphogenesis	0.15169	0.18801	0.13437	0.0834783	0.188388	0.122281	0.494875
MP:0005108	abnormal ulna morphology	GO:0035108	limb morphogenesis	embryo-/morphogenesis	0.36577	0.3814	0.0285804	0.225916	0.00681	0.00357	0.0295
MP:0005631	decreased lung weight	GO:0008589	regulation of smoothened signaling pathway	other	0.01859	0.01585	0.212808	0.38065	0.75739	0.591456	0.0731184
MP:0001131	abnormal ovarian follicle morphology	MP:0001134	absent corpus luteum	embryo-/morphogenesis	0.16364	0.149163	0.38842	0.27359	0.747419	0.68261	0.16586
MP:0000084	abnormal fontanelle morphology	MP:0000130	abnormal trabecular bone morphology	embryo-/morphogenesis	0.81825	0.82881	0.94783	0.96176	0.09206	0.02125	0.01149
MP:0004624	abnormal thoracic cage morphology	MP:0000150	abnormal rib morphology	embryo-/morphogenesis	0.345906	0.39028	0.12776	0.64509	0.00418	0.00148411	0.00359
MP:0004448	abnormal presphenoid bone morphology	MP:0000106	abnormal basisphenoid bone morphology	embryo-/morphogenesis	0.36221	0.40646	0.422943	0.72137	0.868699	0.697479	0.433398
MP:0001270	distended abdomen	MP:0010029	abnormal basicranium morphology	embryo-/morphogenesis	0.25488	0.37081	0.54265	0.95238	0.573279	0.03891	0.165807
MP:0000432	abnormal head morphology	MP:0000914	exencephaly	embryo-/morphogenesis	0.166324	0.176883	0.0234904	0.158102	0.00365	0.0315373	0.00672
MP:0000564	syndactyly	MP:0005306	abnormal phalanx morphology	embryo-/morphogenesis	0.74799	0.77607	0.935524	0.844644	0.37624	0.08533	0.03858
MP:0000477	abnormal intestine morphology	MP:0004936	impaired branching involved in ureteric bud morphogenesis	embryo-/morphogenesis	0.0226	0.02623	0.06167	0.23274	0.00805	0.00113	0.00487
MP:0003209	abnormal pulmonary elastic fiber morphology	MP:0003209	abnormal pulmonary elastic fiber morphology	embryo-/morphogenesis	0.63102	0.66697	0.243757	0.87236	0.0121241	0.000111	0.000504
MP:0009050	dilated proximal convoluted tubules	MP:0002705	dilated renal tubules	other	0.52723	0.47734	0.16192	0.11545	0.475838	0.20034	0.85475
MP:0001264	increased body size	GO:0031012	extracellular matrix	other	0.439981	0.425652	0.3083	0.424655	0.0795647	0.022858	0.01931
MP:0000572	abnormal autopod morphology	MP:0005306	abnormal phalanx morphology	embryo-/morphogenesis	0.289762	0.352889	0.09714	0.85629	0.00676397	0.00034288	0.02871
MP:0005107	abnormal stapes morphology	MP:0005106	abnormal incus morphology	embryo-/morphogenesis	0.150362	0.187121	0.365749	0.483889	0.109668	0.0352061	0.02619
MP:0008148	abnormal rib-sternum attachment	MP:0000150	abnormal rib morphology	embryo-/morphogenesis	0.0206	0.02865	0.00371	0.0865306	9.22962e-05	2.1e-05	0.000374
MP:0004016	decreased bone mass	MP:0000130	abnormal trabecular bone morphology	embryo-/morphogenesis	0.809559	0.793613	0.69015	0.916417	0.29075	0.031009	0.07411
MP:0009264	failure of eyelid fusion	MP:0001240	abnormal epidermis stratum corneum morphology	embryo-/morphogenesis	0.25168	0.26512	0.387946	0.5749	0.6018	0.585009	0.66308
MP:0003048	abnormal cervical vertebrae morphology	MP:0003048	abnormal cervical vertebrae morphology	embryo-/morphogenesis	0.366008	0.367477	0.39117	0.552303	0.000436	3.31916e-05	0.00059
MP:0002689	abnormal molar morphology	MP:0005358	abnormal incisor morphology	embryo-/morphogenesis	0.10818	0.12672	0.24693	0.358992	0.04344	0.07945	0.245021
MP:0003888	liver hemorrhage	MP:0001879	abnormal lymphatic vessel morphology	embryo-/morphogenesis	0.09384	0.0906	0.12886	0.5493	0.1648	0.39782	0.08923
MP:0004007	abnormal lung vasculature morphology	MP:0010825	abnormal lung saccule morphology	embryo-/morphogenesis	0.504269	0.527739	0.174052	0.8085	0.04946	0.02432	0.000441255
MP:0002621	delayed neural tube closure	MP:0000841	abnormal hindbrain morphology	embryo-/morphogenesis	0.378053	0.396401	0.72823	0.60377	0.14318	0.0947797	0.132729
MP:0006337	abnormal first branchial arch morphology	MP:0000106	abnormal basisphenoid bone morphology	embryo-/morphogenesis	0.68807	0.73622	0.64369	0.690707	0.67791	0.51519	0.73004
MP:0000078	abnormal supraoccipital bone morphology	MP:0000150	abnormal rib morphology	embryo-/morphogenesis	0.03224	0.03736	0.01407	0.387282	0.00429	2.92e-05	0.00643469
MP:0005193	abnormal anterior eye segment morphology	MP:0005193	abnormal anterior eye segment morphology	embryo-/morphogenesis	0.10084	0.11616	0.33911	0.49191	0.302047	0.0424575	0.00667
MP:0004765	decreased brainstem auditory evoked potential	MP:0004404	cochlear outer hair cell degeneration	other	0.04299	0.0358563	0.19772	0.13647	0.590343	0.34647	2.9958e-05
MP:0003148	decreased cochlear coiling	MP:0002428	abnormal semicircular canal morphology	embryo-/morphogenesis	0.0898	0.10958	0.14373	0.08217	0.13214	0.14615	0.289413
MP:0000930	wavy neural tube	MP:0011098	complete embryonic lethality during organogenesis	embryo-/morphogenesis	0.20015	0.18417	0.23986	0.3316	0.358233	0.44818	0.27254
MP:0009873	abnormal aorta tunica media morphology	MP:0008438	abnormal cutaneous collagen fibril morphology	embryo-/morphogenesis	0.65707	0.69439	0.52972	0.89939	0.23155	0.0803357	7.3e-05
MP:0000474	abnormal foregut morphology	MP:0005221	abnormal rostral-caudal axis patterning	embryo-/morphogenesis	0.276269	0.342234	0.0439989	0.6742	0.0109	0.00204	0.39467
MP:0010404	ostium primum atrial septal defect	MP:0000284	double outlet heart right ventricle	embryo-/morphogenesis	0.0675	0.07572	0.0508947	0.54329	0.00149289	0.000258321	0.000358
MP:0010402	ventricular septal defect	MP:0000284	double outlet heart right ventricle	embryo-/morphogenesis	0.0111551	0.01613	0.0794564	0.46569	0.0660793	0.004468	1.93e-05
MP:0000588	thick tail	MP:0000592	short tail	embryo-/morphogenesis	0.10805	0.12469	0.01274	0.1892	0.02015	0.06282	0.04904
MP:0005170	cleft lip	MP:0009890	cleft secondary palate	embryo-/morphogenesis	0.16588	0.19005	0.03583	0.21912	0.311279	0.605746	0.07809
MP:0001658	increased mortality induced by gamma-irradiation	REACTOME_DNA_REPAIR	REACTOME_DNA_REPAIR	other	0.0493372	0.0394656	0.0747987	0.0122	0.0115857	0.0346318	0.06188
MP:0011100	complete preweaning lethality	MP:0011098	complete embryonic lethality during organogenesis	embryo-/morphogenesis	0.03536	0.03566	0.200945	0.06653	0.688923	0.906572	0.0755823
MP:0010856	dilated respiratory conducting tubes	MP:0003209	abnormal pulmonary elastic fiber morphology	embryo-/morphogenesis	0.926497	0.956073	0.43996	0.95911	0.06032	0.0394539	0.00105991
MP:0000830	abnormal diencephalon morphology	MP:0000783	abnormal forebrain morphology	embryo-/morphogenesis	0.00629	0.00541	0.02811	0.0101694	0.00527686	0.136694	0.15248
MP:0002769	abnormal vas deferens morphology	ENSG00000143995	MEIS1 PPI subnetwork	embryo-/morphogenesis	0.193565	0.22788	0.418304	0.65072	0.03916	0.00816	0.14932
MP:0000069	kyphoscoliosis	MP:0000130	abnormal trabecular bone morphology	embryo-/morphogenesis	0.780797	0.751399	0.670112	0.540056	0.191859	0.035167	0.02201
MP:0011108	partial embryonic lethality during organogenesis	MP:0011098	complete embryonic lethality during organogenesis	embryo-/morphogenesis	0.02275	0.01572	0.05227	0.02754	0.02061	0.00229	0.00432
MP:0009406	decreased skeletal muscle fiber number	MP:0003084	abnormal skeletal muscle fiber morphology	embryo-/morphogenesis	0.546574	0.511218	0.11756	0.177441	0.474227	0.446072	0.0330509
MP:0004073	caudal body truncation	MP:0000592	short tail	embryo-/morphogenesis	0.12366	0.13309	0.14233	0.14776	0.00733	0.0581385	0.0636058
MP:0011368	increased kidney apoptosis	MP:0002705	dilated renal tubules	other	0.362142	0.33674	0.51784	0.19291	0.849328	0.743407	0.2744
MP:0000031	abnormal cochlea morphology	MP:0002428	abnormal semicircular canal morphology	embryo-/morphogenesis	0.04521	0.06288	0.29868	0.191684	0.17895	0.16835	0.0217154
MP:0001071	abnormal facial nerve morphology	GO:0021545	cranial nerve development	embryo-/morphogenesis	0.15124	0.160462	0.31272	0.221671	0.03863	0.0404704	0.03788
MP:0004204	absent stapes	MP:0000049	abnormal middle ear morphology	embryo-/morphogenesis	0.0106143	0.0147968	0.12537	0.204677	0.00089	3.25452e-05	0.00243
MP:0004608	abnormal cervical axis morphology	MP:0003048	abnormal cervical vertebrae morphology	embryo-/morphogenesis	0.220125	0.287589	0.06901	0.49474	0.00242	9.4e-05	5.4e-06
MP:0004754	abnormal kidney collecting duct morphology	MP:0004936	impaired branching involved in ureteric bud morphogenesis	embryo-/morphogenesis	0.54041	0.55828	0.68884	0.68023	0.669	0.54372	0.59428
MP:0002792	abnormal retinal vasculature morphology	MP:0008515	thin retinal outer nuclear layer	embryo-/morphogenesis	0.222674	0.191538	0.344135	0.283373	0.09062	0.011	0.07599
MP:0000153	rib bifurcation	MP:0000150	abnormal rib morphology	embryo-/morphogenesis	0.130983	0.118853	0.03029	0.07059	0.00230885	0.000351	0.01738
MP:0004830	short incisors	MP:0005358	abnormal incisor morphology	embryo-/morphogenesis	0.964341	0.962602	0.865267	0.913071	0.38998	0.20814	0.00057
MP:0003720	abnormal neural tube closure	MP:0000914	exencephaly	embryo-/morphogenesis	0.239463	0.234486	0.22646	0.53845	0.133237	0.0860426	0.02443
MP:0001541	abnormal osteoclast physiology	MP:0000130	abnormal trabecular bone morphology	embryo-/morphogenesis	0.92206	0.914414	0.90854	0.85419	0.76128	0.275045	0.02704
MP:0002273	abnormal pulmonary alveolus epithelial cell morphology	MP:0004779	abnormal production of surfactant	embryo-/morphogenesis	0.684518	0.683673	0.317154	0.4032	0.31327	0.12418	0.76582
MP:0009431	decreased fetal weight	MP:0001716	abnormal placenta labyrinth morphology	embryo-/morphogenesis	0.69219	0.65784	0.845116	0.52806	0.910908	0.89258	0.85981
MP:0008146	asymmetric rib-sternum attachment	MP:0004618	thoracic vertebral transformation	embryo-/morphogenesis	0.04935	0.04466	0.02623	0.03583	0.000499426	4.3e-06	0.000451
MP:0000042	abnormal organ of Corti morphology	MP:0004404	cochlear outer hair cell degeneration	embryo-/morphogenesis	0.458038	0.456786	0.527137	0.596067	0.05227	0.02163	0.05748
MP:0000018	small ears	MP:0000088	short mandible	embryo-/morphogenesis	0.216882	0.249895	0.783945	0.84204	0.17133	0.00542015	0.0819
MP:0002282	abnormal trachea morphology	MP:0010825	abnormal lung saccule morphology	embryo-/morphogenesis	0.748481	0.794002	0.41255	0.71103	0.06374	0.02476	0.0633
MP:0004984	increased osteoclast cell number	MP:0000130	abnormal trabecular bone morphology	embryo-/morphogenesis	0.1885	0.18106	0.59336	0.65674	0.13138	0.010333	0.397571
MP:0000286	abnormal mitral valve morphology	MP:0002747	abnormal aortic valve morphology	embryo-/morphogenesis	0.58245	0.58299	0.220066	0.8015	0.0684192	0.100334	0.00188041
MP:0003604	single kidney	MP:0004936	impaired branching involved in ureteric bud morphogenesis	embryo-/morphogenesis	0.10724	0.1129	0.05637	0.16845	0.00744589	0.02386	6.9e-05
MP:0000562	polydactyly	GO:0035108	limb morphogenesis	embryo-/morphogenesis	0.644862	0.672943	0.23221	0.49546	0.34104	0.014298	0.00084
MP:0005656	decreased aggression	MP:0001134	absent corpus luteum	embryo-/morphogenesis	0.30969	0.29028	0.08993	0.3061	0.113929	0.182853	0.162985
MP:0002286	cryptorchism	GO:0045137	development of primary sexual characteristics	embryo-/morphogenesis	0.0182208	0.0229764	2.32697e-05	0.0566142	2.12e-05	0.00062	0.00658
MP:0004113	abnormal aortic arch morphology	MP:0005106	abnormal incus morphology	embryo-/morphogenesis	0.69029	0.74366	0.884307	0.87582	0.218085	0.0831879	0.11407
MP:0004618	thoracic vertebral transformation	MP:0004618	thoracic vertebral transformation	embryo-/morphogenesis	0.00686353	0.00918406	0.03712	0.14737	7.1e-05	4.6e-06	5.7e-05
MP:0008410	increased cellular sensitivity to ultraviolet irradiation	REACTOME_FORMATION_OF_INCISION_COMPLEX_IN_GG:NER	REACTOME_FORMATION_OF_INCISION_COMPLEX_IN_GG:NER	other	0.734505	0.719689	0.68333	0.611174	0.409433	0.15688	0.346872
MP:0002102	abnormal ear morphology	MP:0000106	abnormal basisphenoid bone morphology	embryo-/morphogenesis	0.27449	0.34372	0.17731	0.60399	0.05657	0.0741	0.69694
MP:0001688	abnormal somite development	MP:0002231	abnormal primitive streak morphology	embryo-/morphogenesis	0.12875	0.10889	0.39158	0.11783	0.00248	0.00282	0.256918
MP:0000352	decreased cell proliferation	GO:0044427	chromosomal part	other	0.371085	0.369106	0.542792	0.446858	0.22983	0.17589	0.17619
MP:0001683	absent mesoderm	MP:0001683	absent mesoderm	other	0.14324	0.15506	0.1101	0.0986	0.1222	0.40082	0.26834
MP:0008974	proportional dwarf	REACTOME_HORMONE_LIGAND:BINDING_RECEPTORS	REACTOME_HORMONE_LIGAND:BINDING_RECEPTORS	brain/nerves	0.08117	0.09827	0.00204	0.08084	0.0172397	0.132907	0.14296
MP:0003918	decreased kidney weight	MP:0002705	dilated renal tubules	other	0.14391	0.12373	0.357767	0.209953	0.36043	0.33823	0.11867
MP:0000692	small spleen	MP:0005017	decreased B cell number	other	0.04347	0.05171	0.42442	0.89821	0.56064	0.516921	0.895605
MP:0002276	abnormal lung interstitium morphology	GO:0060572	morphogenesis of an epithelial bud	embryo-/morphogenesis	0.59084	0.64896	0.74972	0.98706	0.04716	0.00733	0.182713
MP:0004615	cervical vertebral transformation	MP:0004618	thoracic vertebral transformation	embryo-/morphogenesis	0.00634	0.00558	0.12868	0.12939	0.01569	0.00434519	0.018
MP:0006054	spinal hemorrhage	MP:0008438	abnormal cutaneous collagen fibril morphology	embryo-/morphogenesis	0.878576	0.908424	0.80548	0.89483	0.48585	0.183294	0.000249077
MP:0002884	abnormal branchial arch morphology	MP:0004310	small otic vesicle	embryo-/morphogenesis	0.96583	0.97535	0.729679	0.800876	0.170673	0.05456	0.635302
MP:0000913	abnormal brain development	MP:0000914	exencephaly	embryo-/morphogenesis	0.103204	0.103331	0.21311	0.14783	0.272141	0.180419	0.16604
MP:0006033	abnormal external auditory canal morphology	MP:0000049	abnormal middle ear morphology	embryo-/morphogenesis	0.47452	0.51176	0.341479	0.614826	0.223148	0.0533463	0.24113
MP:0006301	abnormal mesenchyme morphology	MP:0011098	complete embryonic lethality during organogenesis	embryo-/morphogenesis	0.35216	0.38191	0.57476	0.6361	0.11978	0.0254	0.00051
MP:0001436	abnormal suckling behavior	MP:0011087	complete neonatal lethality	embryo-/morphogenesis	0.428306	0.426148	0.1708	0.196786	0.00193819	0.0146428	0.094094
MP:0008944	decreased sensitivity to induced cell death	MP:0002451	abnormal macrophage physiology	other	0.39687	0.37083	0.52899	0.60293	0.72756	0.81497	0.53017
MP:0001935	decreased litter size	MP:0011086	partial postnatal lethality	embryo-/morphogenesis	0.37716	0.43177	0.1434	0.51457	0.11254	0.05156	0.61208
MP:0004991	decreased bone strength	MP:0000130	abnormal trabecular bone morphology	embryo-/morphogenesis	0.45958	0.50605	0.972686	0.94231	0.82308	0.39561	0.31958
MP:0002233	abnormal nose morphology	MP:0002237	abnormal nasal cavity morphology	embryo-/morphogenesis	0.0577939	0.0668698	0.700864	0.596448	0.117799	0.0199379	0.0299053
MP:0004771	increased anti-single stranded DNA antibody level	MP:0004762	increased anti-double stranded DNA antibody level	embryo-/morphogenesis	0.411259	0.443448	0.0628602	0.287527	0.21399	0.468045	0.26788
MP:0009674	decreased birth weight	MP:0011086	partial postnatal lethality	embryo-/morphogenesis	0.01885	0.0208318	0.21112	0.47267	0.40123	0.19846	0.00418
MP:0001701	incomplete embryo turning	MP:0011098	complete embryonic lethality during organogenesis	embryo-/morphogenesis	0.464661	0.454533	0.30285	0.47385	0.01991	0.00953	0.10444
MP:0000350	abnormal cell proliferation	MP:0000914	exencephaly	embryo-/morphogenesis	0.649893	0.619626	0.31049	0.34381	0.275909	0.230504	0.1779
MP:0003960	increased lean body mass	MP:0002078	abnormal glucose homeostasis	adipose/energy homeostasis	0.07214	0.06069	0.242744	0.07188	0.19788	0.312476	0.11859
MP:0003843	abnormal sagittal suture morphology	GO:0008589	regulation of smoothened signaling pathway	embryo-/morphogenesis	0.250608	0.272748	0.24022	0.47384	0.03621	0.0235806	0.10143
MP:0004607	abnormal cervical atlas morphology	MP:0003048	abnormal cervical vertebrae morphology	embryo-/morphogenesis	0.228796	0.227784	0.02589	0.330168	0.00294	0.0012	0.01439
MP:0000267	abnormal heart development	MP:0000267	abnormal heart development	embryo-/morphogenesis	0.64642	0.62667	0.61652	0.59705	0.18759	0.03708	0.0271856
MP:0001146	abnormal testis morphology	MP:0001152	Leydig cell hyperplasia	embryo-/morphogenesis	0.460388	0.44982	0.836574	0.68135	0.377416	0.052378	0.09011
MP:0003992	increased mortality induced by ionizing radiation	REACTOME_HOMOLOGOUS_RECOMBINATION_REPAIR	REACTOME_HOMOLOGOUS_RECOMBINATION_REPAIR	other	0.11149	0.12524	0.35163	0.08806	0.10775	0.0387461	0.18314
MP:0001293	anophthalmia	MP:0000914	exencephaly	embryo-/morphogenesis	0.10739	0.10697	0.3026	0.23414	0.128106	0.39977	0.125395
MP:0009655	abnormal secondary palate development	MP:0009890	cleft secondary palate	embryo-/morphogenesis	0.79751	0.766587	0.29193	0.418214	0.0208695	0.000269833	0.33683
MP:0010403	atrial septal defect	MP:0000284	double outlet heart right ventricle	embryo-/morphogenesis	0.429535	0.384028	0.170569	0.2084	0.334794	0.765693	0.0332402
MP:0003356	impaired luteinization	MP:0001134	absent corpus luteum	embryo-/morphogenesis	0.73106	0.72644	0.81696	0.950536	0.314784	0.00885744	0.13053
MP:0004556	enlarged allantois	MP:0002231	abnormal primitive streak morphology	embryo-/morphogenesis	0.601097	0.600104	0.09326	0.234488	0.17192	0.353029	0.06916
MP:0010819	primary atelectasis	GO:0030323	respiratory tube development	embryo-/morphogenesis	0.01224	0.01141	0.00784	0.02745	0.08744	0.1198	0.629345
MP:0004617	sacral vertebral transformation	MP:0004618	thoracic vertebral transformation	embryo-/morphogenesis	0.143943	0.151451	0.18682	0.34489	0.00065	2.52e-05	0.00163
MP:0001182	lung hemorrhage	GO:0001568	blood vessel development	embryo-/morphogenesis	0.42055	0.38047	0.09618	0.2512	0.01387	0.00012338	0.00352
MP:0003572	abnormal uterus development	GO:0071371	cellular response to gonadotropin stimulus	embryo-/morphogenesis	0.32421	0.38965	0.220652	0.482855	0.16298	0.32869	0.54491
MP:0005650	abnormal limb bud morphology	GO:0035108	limb morphogenesis	embryo-/morphogenesis	0.51841	0.5206	0.463305	0.73245	0.00801	0.00174	0.10435
MP:0002818	abnormal dentin morphology	MP:0005358	abnormal incisor morphology	embryo-/morphogenesis	0.810097	0.779507	0.80058	0.779993	0.54566	0.19085	0.00836
MP:0000929	open neural tube	MP:0000914	exencephaly	embryo-/morphogenesis	0.0467931	0.0478784	0.11858	0.05298	0.03268	0.00245	0.02707
MP:0000358	abnormal cell morphology	GO:0042470	melanosome	embryo-/morphogenesis	0.66739	0.67395	0.684919	0.798	0.34583	0.0566642	0.18331
MP:0003139	patent ductus arteriosus	GO:0072001	renal system development	embryo-/morphogenesis	0.75901	0.8044	0.12778	0.87522	0.18185	0.06453	0.00964
MP:0008477	decreased spleen red pulp amount	MP:0000691	enlarged spleen	other	0.66189	0.6977	0.85036	0.74542	0.48562	0.287161	0.202438
MP:0003044	impaired basement membrane formation	GO:0005604	basement membrane	other	0.18423	0.17305	0.29617	0.52279	0.00038675	5.07498e-05	0.01558
MP:0001145	abnormal male reproductive system morphology	MP:0001147	small testis	embryo-/morphogenesis	0.456228	0.47666	0.30328	0.643468	0.26192	0.16268	0.675532
MP:0001130	abnormal ovarian folliculogenesis	GO:0061039	ovum-producing ovary development	embryo-/morphogenesis	0.944932	0.943132	0.92802	0.93857	0.68962	0.57048	0.59123
MP:0000281	abnormal interventricular septum morphology	MP:0000267	abnormal heart development	embryo-/morphogenesis	0.931046	0.925631	0.65296	0.97229	0.528964	0.45133	0.0987966
MP:0000552	abnormal radius morphology	MP:0004359	short ulna	embryo-/morphogenesis	0.16489	0.15478	0.44248	0.266992	0.0364	0.00779	0.15439
MP:0000091	short premaxilla	MP:0000088	short mandible	embryo-/morphogenesis	0.35744	0.350531	0.40708	0.15567	0.12563	0.28756	0.14284
MP:0000955	abnormal spinal cord morphology	GO:0008589	regulation of smoothened signaling pathway	embryo-/morphogenesis	0.61721	0.62602	0.15792	0.26967	0.352429	0.379146	0.0708756
MP:0009907	decreased tongue size	MP:0000088	short mandible	embryo-/morphogenesis	0.09527	0.15239	0.54707	0.759889	0.015769	0.00305034	0.00471678
MP:0003402	decreased liver weight	MP:0002078	abnormal glucose homeostasis	adipose/energy homeostasis	0.198806	0.163609	0.119591	0.266813	0.08638	0.35147	0.17849
MP:0002566	abnormal sexual interaction	MP:0001134	absent corpus luteum	embryo-/morphogenesis	0.19849	0.1592	0.03364	0.04939	0.0723013	0.06235	0.145176
MP:0005621	abnormal cell physiology	KEGG_CELL_CYCLE	KEGG_CELL_CYCLE	other	0.982401	0.977833	0.49743	0.86293	0.5549	0.358762	0.14876
MP:0001243	abnormal dermal layer morphology	MP:0008438	abnormal cutaneous collagen fibril morphology	embryo-/morphogenesis	0.70491	0.75181	0.53405	0.96571	0.03741	0.00197	1.26e-05
MP:0002724	enhanced wound healing	MP:0005554	decreased circulating creatinine level	other	0.634495	0.71992	0.471134	0.94866	0.04939	0.0132457	0.00572633
MP:0000623	decreased salivation	MP:0002428	abnormal semicircular canal morphology	embryo-/morphogenesis	0.200305	0.194671	0.141292	0.0865552	0.36381	0.52392	0.707243
MP:0009743	preaxial polydactyly	GO:0060271	cilium morphogenesis	embryo-/morphogenesis	0.72597	0.751007	0.52202	0.47969	0.33705	0.09628	0.039
MP:0001312	abnormal cornea morphology	MP:0001312	abnormal cornea morphology	embryo-/morphogenesis	0.40367	0.48807	0.813076	0.96381	0.0615918	0.00416932	8.4e-06
MP:0009885	abnormal palatal shelf elevation	MP:0009890	cleft secondary palate	embryo-/morphogenesis	0.55522	0.679654	0.7693	0.952751	0.23516	0.14058	0.694855
MP:0005205	abnormal eye anterior chamber morphology	MP:0001312	abnormal cornea morphology	embryo-/morphogenesis	0.02222	0.03081	0.251949	0.31564	0.00142606	0.00584413	0.0143028
MP:0003130	anal atresia	GO:0002009	morphogenesis of an epithelium	embryo-/morphogenesis	0.19881	0.20673	0.0827294	0.0881752	0.00736922	0.08211	0.03445
MP:0000495	abnormal colon morphology	MP:0003449	abnormal intestinal goblet cell morphology	embryo-/morphogenesis	0.51135	0.55589	0.712486	0.78028	0.64426	0.31307	0.970039
MP:0006108	abnormal hindbrain development	MP:0000914	exencephaly	embryo-/morphogenesis	0.06693	0.06707	0.1578	0.04134	0.310959	0.69781	0.599606
MP:0005421	loose skin	MP:0008438	abnormal cutaneous collagen fibril morphology	embryo-/morphogenesis	0.77437	0.8331	0.78472	0.95301	0.11897	0.00783553	1.5e-06
MP:0004883	abnormal vascular wound healing	GO:2000145	regulation of cell motility	other	0.23887	0.28804	0.35183	0.75266	0.140534	0.0831135	0.0323386
MP:0001785	edema	MP:0000267	abnormal heart development	embryo-/morphogenesis	0.0475528	0.0394717	0.16584	0.29678	0.05926	0.0059037	0.0475346
MP:0004500	increased incidence of ionizing radiation-induced tumors	MP:0002022	increased lymphoma incidence	other	0.25225	0.26276	0.694819	0.5589	0.0685815	0.0178289	0.0684009
MP:0000430	absent maxillary shelf	MP:0009890	cleft secondary palate	embryo-/morphogenesis	0.02632	0.04583	0.15186	0.4559	0.0482304	0.0122177	0.00754
MP:0003078	aphakia	MP:0005193	abnormal anterior eye segment morphology	embryo-/morphogenesis	0.0831	0.08756	0.23745	0.07607	0.530264	0.40392	0.9522
MP:0000538	abnormal urinary bladder morphology	MP:0001045	abnormal enteric ganglia morphology	embryo-/morphogenesis	0.65672	0.64826	0.23811	0.20959	0.39874	0.707793	0.79964
MP:0002175	decreased brain weight	MP:0000788	abnormal cerebral cortex morphology	embryo-/morphogenesis	0.64441	0.695973	0.281951	0.632374	0.0509746	0.138011	0.95307
MP:0000260	abnormal angiogenesis	MP:0004787	abnormal dorsal aorta morphology	embryo-/morphogenesis	0.423888	0.46476	0.42515	0.87195	0.0194	0.00026849	0.00232
MP:0004860	dilated kidney collecting duct	MP:0001762	polyuria	other	0.50319	0.52509	0.92704	0.76576	0.90587	0.48734	0.819127
MP:0005287	narrow eye opening	GO:0035108	limb morphogenesis	embryo-/morphogenesis	0.454924	0.383276	0.94214	0.66659	0.97296	0.556279	0.28624
MP:0011091	complete prenatal lethality	MP:0011098	complete embryonic lethality during organogenesis	embryo-/morphogenesis	0.50194	0.43844	0.16373	0.13157	0.000846163	0.000216016	0.01328
MP:0004148	increased compact bone thickness	GO:0031012	extracellular matrix	other	0.822606	0.862591	0.80222	0.93995	0.549297	0.0675256	0.000453
MP:0002633	persistent truncus arteriosis	MP:0000284	double outlet heart right ventricle	embryo-/morphogenesis	0.751895	0.772723	0.764657	0.921737	0.29196	0.03306	0.00155
MP:0004505	decreased renal glomerulus number	MP:0004936	impaired branching involved in ureteric bud morphogenesis	embryo-/morphogenesis	0.85155	0.88425	0.92671	0.859838	0.0233243	0.00328247	0.74823
MP:0000933	abnormal rhombomere morphology	GO:0003002	regionalization	embryo-/morphogenesis	0.23419	0.26588	0.25865	0.25001	0.02018	0.0281305	0.07556
MP:0000195	hypocalcemia	MP:0011228	abnormal vitamin D level	other	0.52815	0.522759	0.623958	0.66272	0.87443	0.51155	0.84288
MP:0003827	abnormal Wolffian duct morphology	MP:0000534	abnormal ureter morphology	embryo-/morphogenesis	0.00753	0.01136	0.34028	0.51254	0.04293	0.0522527	0.00666
MP:0000925	abnormal floor plate morphology	GO:0060271	cilium morphogenesis	embryo-/morphogenesis	0.767135	0.79311	0.52612	0.47701	0.62157	0.26083	0.067198
MP:0004310	small otic vesicle	MP:0004310	small otic vesicle	embryo-/morphogenesis	0.50419	0.56972	0.707422	0.73938	0.557292	0.520254	0.27371
MP:0008528	polycystic kidney	GO:0060271	cilium morphogenesis	embryo-/morphogenesis	0.07242	0.09952	0.01986	0.0322	0.000153	8.6e-06	0.05043
MP:0004189	abnormal alveolar process morphology	ENSG00000110324	IL10RA PPI subnetwork	embryo-/morphogenesis	0.74897	0.77178	0.98737	0.91823	0.51774	0.23124	0.10488
MP:0001120	abnormal uterus morphology	MP:0001134	absent corpus luteum	embryo-/morphogenesis	0.539841	0.613241	0.952193	0.9677	0.699152	0.225253	0.945468
MP:0001938	delayed sexual maturation	GO:0005179	hormone activity	other	0.568134	0.4276	0.58981	0.16683	0.68747	0.405795	0.1092
MP:0002759	abnormal caudal vertebrae morphology	MP:0000150	abnormal rib morphology	embryo-/morphogenesis	0.26012	0.25985	0.40287	0.40765	0.03803	0.00164486	0.000797818
MP:0008753	abnormal osteocyte morphology	MP:0000130	abnormal trabecular bone morphology	embryo-/morphogenesis	0.961003	0.95121	0.499053	0.81576	0.37405	0.08308	0.00854456
MP:0005220	abnormal exocrine pancreas morphology	MP:0000592	short tail	embryo-/morphogenesis	0.19	0.19522	0.254513	0.571248	0.116632	0.07518	0.0768766
MP:0011099	complete lethality throughout fetal growth and development	MP:0011098	complete embryonic lethality during organogenesis	embryo-/morphogenesis	0.233572	0.231592	0.718569	0.51677	0.214712	0.177535	0.0681178
MP:0009339	decreased splenocyte number	MP:0005017	decreased B cell number	other	0.03047	0.03209	0.10161	0.05801	0.125497	0.0244593	0.69846
MP:0001698	decreased embryo size	MP:0011098	complete embryonic lethality during organogenesis	embryo-/morphogenesis	0.293739	0.29125	0.01514	0.0486	0.148028	0.0763056	0.28943
MP:0010465	aberrant origin of the right subclavian artery	MP:0000284	double outlet heart right ventricle	embryo-/morphogenesis	0.37513	0.37192	0.155384	0.21366	0.01194	0.02581	0.0453322
MP:0000269	abnormal heart looping	MP:0000267	abnormal heart development	embryo-/morphogenesis	0.0209254	0.0134527	0.1643	0.02436	0.02648	0.0416858	0.02404
MP:0002038	carcinoma	MP:0002038	carcinoma	other	0.544718	0.532158	0.00515	0.03531	0.16701	0.210681	0.05152
MP:0000642	enlarged adrenal glands	GO:0006700	C21-steroid hormone biosynthetic process	other	0.868054	0.90206	0.843281	0.92104	0.757699	0.403737	0.325812
MP:0005605	increased bone mass	MP:0000067	osteopetrosis	other	0.88869	0.85436	0.98101	0.91249	0.98658	0.94641	0.61355
MP:0003886	abnormal embryonic epiblast morphology	MP:0001683	absent mesoderm	embryo-/morphogenesis	0.738439	0.754566	0.797048	0.857988	0.775163	0.69422	0.91426
MP:0001328	disorganized retinal layers	GO:0001654	eye development	embryo-/morphogenesis	0.000461844	0.000486857	0.0127298	0.00246869	0.0594	0.43844	0.03862
MP:0002108	abnormal muscle morphology	GO:0061061	muscle structure development	embryo-/morphogenesis	0.24839	0.244358	0.011907	0.0883933	0.00644435	0.0147363	0.0098
MP:0001126	abnormal ovary morphology	MP:0002777	absent ovarian follicles	embryo-/morphogenesis	0.679963	0.74557	0.87571	0.81412	0.635509	0.298678	0.46108
MP:0002398	abnormal bone marrow cell morphology/development	MP:0000691	enlarged spleen	embryo-/morphogenesis	0.585018	0.538029	0.033808	0.02519	0.36795	0.44522	0.70297
MP:0006398	increased long bone epiphyseal plate size	MP:0000130	abnormal trabecular bone morphology	embryo-/morphogenesis	0.79486	0.82042	0.563612	0.875089	0.14443	0.118661	0.00063
MP:0001890	anencephaly	MP:0002237	abnormal nasal cavity morphology	embryo-/morphogenesis	0.295091	0.262836	0.346623	0.182241	0.161743	0.409241	0.800842
MP:0011086	partial postnatal lethality	MP:0011086	partial postnatal lethality	embryo-/morphogenesis	0.00766	0.00942491	0.01543	0.119167	6.0671e-06	1.29006e-06	8e-05
MP:0005262	coloboma	MP:0000914	exencephaly	embryo-/morphogenesis	0.06653	0.06825	0.29018	0.05152	0.20224	0.0535591	0.08141
MP:0002989	small kidney	MP:0004936	impaired branching involved in ureteric bud morphogenesis	embryo-/morphogenesis	0.206	0.30451	0.40731	0.87166	0.00426	9.1e-05	3.76e-05
MP:0010053	decreased grip strength	MP:0001053	abnormal neuromuscular synapse morphology	embryo-/morphogenesis	9.6e-05	0.000102	0.00394937	4.06e-05	0.01416	0.454511	0.05589
MP:0002637	small uterus	MP:0001134	absent corpus luteum	embryo-/morphogenesis	0.06129	0.06959	0.05795	0.270783	0.00353433	0.0107712	0.0535017
MP:0000841	abnormal hindbrain morphology	MP:0000841	abnormal hindbrain morphology	embryo-/morphogenesis	0.720378	0.687337	0.750573	0.445924	0.13141	0.228545	0.42355
MP:0004956	decreased thymus weight	GO:0006700	C21-steroid hormone biosynthetic process	other	0.138005	0.17015	0.81033	0.46763	0.58086	0.814644	0.36718
MP:0005545	abnormal lens development	MP:0001303	abnormal lens morphology	embryo-/morphogenesis	0.02415	0.031475	0.4958	0.137	0.707323	0.797492	0.3156
MP:0002705	dilated renal tubules	MP:0002705	dilated renal tubules	other	0.56176	0.55519	0.73179	0.65869	0.63726	0.05903	0.58091
MP:0001438	aphagia	MP:0011087	complete neonatal lethality	embryo-/morphogenesis	0.499506	0.541398	0.12676	0.432537	0.12415	0.12642	0.0475605
MP:0001156	abnormal spermatogenesis	MP:0001147	small testis	other	0.856043	0.86632	0.91964	0.93868	0.69048	0.50535	0.73395
MP:0005300	abnormal corneal stroma morphology	MP:0001312	abnormal cornea morphology	embryo-/morphogenesis	0.759678	0.777474	0.73809	0.77161	0.0274435	0.00396908	0.02663
MP:0000857	abnormal cerebellar foliation	MP:0000852	small cerebellum	brain/nerves	0.07058	0.04963	0.00037	0.000252	0.01208	0.339409	0.780945
MP:0009009	absent estrous cycle	MP:0001134	absent corpus luteum	embryo-/morphogenesis	0.03067	0.03137	0.01888	0.19374	0.0638509	0.0654797	0.00596
MP:0000565	oligodactyly	GO:0035108	limb morphogenesis	embryo-/morphogenesis	0.245712	0.270558	0.452658	0.672514	0.0139621	0.00051	0.00431
MP:0001134	absent corpus luteum	MP:0001134	absent corpus luteum	embryo-/morphogenesis	0.13822	0.13412	0.32472	0.559331	0.238346	0.0970865	0.510593
MP:0002016	ovary cysts	MP:0002777	absent ovarian follicles	other	0.00481595	0.00367245	0.28159	0.11802	0.113983	0.04617	0.1783
MP:0005618	decreased urine potassium level	MP:0001762	polyuria	other	0.67714	0.71205	0.51662	0.57136	0.60281	0.18354	0.9551
MP:0001852	conjunctivitis	MP:0002463	abnormal neutrophil physiology	other	0.870062	0.876661	0.572354	0.874122	0.663562	0.590787	0.77354
MP:0002024	T cell derived lymphoma	MP:0002022	increased lymphoma incidence	other	0.0416912	0.0533796	0.08441	0.247775	0.94239	0.912404	0.603195
MP:0000297	abnormal atrioventricular cushion morphology	MP:0000284	double outlet heart right ventricle	embryo-/morphogenesis	0.343083	0.310135	0.06718	0.37813	0.0601599	0.180461	0.00864517
MP:0011186	abnormal visceral endoderm morphology	MP:0001683	absent mesoderm	embryo-/morphogenesis	0.62444	0.54107	0.27426	0.11727	0.21061	0.114813	0.35009
MP:0009657	failure of chorioallantoic fusion	MP:0011098	complete embryonic lethality during organogenesis	embryo-/morphogenesis	0.281695	0.306975	0.11345	0.26381	0.526771	0.84636	0.307156
MP:0003051	curly tail	GO:0002009	morphogenesis of an epithelium	embryo-/morphogenesis	0.759199	0.757801	0.50388	0.587665	0.397543	0.345991	0.0229353
MP:0003232	abnormal forebrain development	MP:0000914	exencephaly	embryo-/morphogenesis	0.03728	0.03356	0.0274262	0.0407891	0.02123	0.0765683	0.01162
MP:0001077	abnormal spinal nerve morphology	GO:0003002	regionalization	embryo-/morphogenesis	0.07276	0.06965	0.0749	0.10143	0.000367427	0.00109	0.01887
MP:0011090	partial perinatal lethality	MP:0011086	partial postnatal lethality	embryo-/morphogenesis	0.11989	0.15157	0.17355	0.31341	0.0058	0.00124916	0.00012
MP:0003049	abnormal lumbar vertebrae morphology	MP:0000150	abnormal rib morphology	embryo-/morphogenesis	0.15208	0.13966	0.31372	0.30689	0.0273239	0.0210438	0.05526
MP:0011096	complete embryonic lethality before somite formation	MP:0004966	abnormal inner cell mass proliferation	embryo-/morphogenesis	0.12663	0.17224	0.17726	0.44068	0.71553	0.914234	0.96105
MP:0008770	decreased survivor rate	MP:0011086	partial postnatal lethality	embryo-/morphogenesis	0.28978	0.34825	0.548186	0.78549	0.743639	0.759516	0.02756
MP:0001693	failure of primitive streak formation	MP:0001683	absent mesoderm	other	0.30628	0.27992	0.178103	0.148373	0.153829	0.202521	0.674963
MP:0000521	abnormal kidney cortex morphology	MP:0002705	dilated renal tubules	embryo-/morphogenesis	0.1832	0.16136	0.67581	0.66824	0.16328	0.00117	0.30186
MP:0000522	kidney cortex cysts	MP:0002705	dilated renal tubules	other	0.39962	0.3703	0.42313	0.6116	0.44255	0.25804	0.20618
MP:0000161	scoliosis	MP:0000150	abnormal rib morphology	embryo-/morphogenesis	0.53562	0.5171	0.277798	0.0957242	0.38385	0.43111	0.31833
MP:0004014	abnormal uterine environment	MP:0005122	increased circulating thyroid-stimulating hormone level	other	0.34086	0.32805	0.32944	0.47191	0.160353	0.0289392	0.04828
MP:0003384	abnormal ventral body wall morphology	GO:0002009	morphogenesis of an epithelium	embryo-/morphogenesis	0.35652	0.36791	0.6185	0.7793	0.0232586	0.00546322	0.25657
MP:0008995	early reproductive senescence	MP:0001152	Leydig cell hyperplasia	other	0.474762	0.52124	0.78361	0.9543	0.250721	0.0728351	0.15768
MP:0002092	abnormal eye morphology	MP:0001312	abnormal cornea morphology	embryo-/morphogenesis	0.37084	0.426212	0.20109	0.707264	0.0333552	0.00446015	5.5e-06
MP:0006092	abnormal olfactory neuron morphology	GO:0050767	regulation of neurogenesis	brain/nerves	0.310034	0.29953	0.4613	0.14748	0.67954	0.798611	0.914576
MP:0004965	inner cell mass degeneration	MP:0004966	abnormal inner cell mass proliferation	other	0.1739	0.18724	0.754907	0.44191	0.49045	0.86299	0.918875
MP:0003089	decreased skin tensile strength	MP:0008438	abnormal cutaneous collagen fibril morphology	embryo-/morphogenesis	0.755355	0.795086	0.86995	0.9982	0.26158	0.0126803	0.00481
MP:0000528	delayed kidney development	MP:0004936	impaired branching involved in ureteric bud morphogenesis	embryo-/morphogenesis	0.478805	0.483699	0.261437	0.68357	0.0636389	0.01076	0.00437
MP:0003645	increased pancreatic beta cell number	MP:0002079	increased circulating insulin level	adipose/energy homeostasis	0.17413	0.15849	0.63941	0.45065	0.72091	0.168075	0.0653
MP:0001129	impaired ovarian folliculogenesis	REACTOME_HORMONE_LIGAND:BINDING_RECEPTORS	REACTOME_HORMONE_LIGAND:BINDING_RECEPTORS	brain/nerves	0.0488201	0.0842627	0.237087	0.64637	0.656238	0.601168	0.25051
MP:0005202	lethargy	MP:0001762	polyuria	other	0.45133	0.46491	0.990672	0.69966	0.801703	0.15322	0.91268
MP:0001926	female infertility	MP:0001134	absent corpus luteum	embryo-/morphogenesis	0.71488	0.68138	0.534	0.91083	0.35841	0.10471	0.07628
MP:0000571	interdigital webbing	GO:0035108	limb morphogenesis	embryo-/morphogenesis	0.554091	0.586426	0.74429	0.82271	0.07439	0.0671061	0.02627
MP:0008535	enlarged lateral ventricles	MP:0000788	abnormal cerebral cortex morphology	embryo-/morphogenesis	0.768531	0.76453	0.21156	0.42788	0.29189	0.666353	0.09161
MP:0011098	complete embryonic lethality during organogenesis	MP:0011098	complete embryonic lethality during organogenesis	embryo-/morphogenesis	0.0728986	0.0595228	0.30889	0.1351	0.000547	4.5e-06	0.00296609
MP:0000460	mandible hypoplasia	MP:0009890	cleft secondary palate	embryo-/morphogenesis	0.31491	0.36747	0.64813	0.871059	0.22252	0.06101	0.262733
MP:0006113	abnormal heart septum morphology	GO:0055008	cardiac muscle tissue morphogenesis	embryo-/morphogenesis	0.236574	0.19314	0.22873	0.0386	0.224253	0.190275	0.00573
MP:0008082	increased single-positive T cell number	MP:0005092	decreased double-positive T cell number	embryo-/morphogenesis	0.89879	0.91312	0.96494	0.910349	0.93646	0.582057	0.295328
MP:0002703	abnormal renal tubule morphology	MP:0002705	dilated renal tubules	embryo-/morphogenesis	0.686156	0.699924	0.54465	0.77004	0.89885	0.64563	0.951842
MP:0002685	abnormal spermatogonia proliferation	MP:0001152	Leydig cell hyperplasia	other	0.30401	0.29224	0.24371	0.26139	0.0373061	0.00663867	0.133311
MP:0003122	maternal imprinting	MP:0003787	abnormal imprinting	other	0.03394	0.03687	0.00874	0.12471	0.194745	0.16347	0.00069
MP:0003204	decreased neuron apoptosis	REACTOME_INTRINSIC_PATHWAY_FOR_APOPTOSIS	REACTOME_INTRINSIC_PATHWAY_FOR_APOPTOSIS	brain/nerves	0.53372	0.51127	0.19395	0.18167	0.39315	0.49015	0.591289
MP:0003984	embryonic growth retardation	MP:0011098	complete embryonic lethality during organogenesis	embryo-/morphogenesis	0.163603	0.15826	0.0653	0.2794	0.000317	7.4e-06	0.01652
MP:0008214	increased immature B cell number	MP:0005017	decreased B cell number	other	0.40003	0.41185	0.21611	0.244997	0.673351	0.431444	0.58566
MP:0010879	decreased trabecular bone volume	MP:0010869	decreased bone trabecula number	other	0.93978	0.94938	0.86783	0.87765	0.992656	0.97093	0.800305
MP:0002080	prenatal lethality	MP:0011098	complete embryonic lethality during organogenesis	embryo-/morphogenesis	0.280215	0.26439	0.340436	0.30329	0.35196	0.157229	0.01497
MP:0000530	abnormal kidney blood vessel morphology	GO:0072001	renal system development	embryo-/morphogenesis	0.50597	0.56773	0.52332	0.78321	0.0884693	0.00494	0.00107
MP:0005103	abnormal retinal pigmentation	MP:0008515	thin retinal outer nuclear layer	other	0.370397	0.414074	0.433015	0.383779	0.65463	0.22911	0.29012
MP:0001915	intracranial hemorrhage	GO:0001568	blood vessel development	embryo-/morphogenesis	0.276256	0.288791	0.471662	0.7078	0.0651631	0.000109	3.34727e-06
MP:0004953	decreased spleen weight	MP:0005017	decreased B cell number	other	0.551149	0.508958	0.169362	0.132534	0.11673	0.120509	0.13866
MP:0005029	abnormal amnion morphology	MP:0005221	abnormal rostral-caudal axis patterning	embryo-/morphogenesis	0.47169	0.42871	0.20346	0.26831	0.00231173	0.0225349	0.723756
MP:0008789	abnormal olfactory epithelium morphology	MP:0002237	abnormal nasal cavity morphology	embryo-/morphogenesis	0.16815	0.15317	0.09241	0.08812	0.0231717	0.0663986	0.1455
MP:0004393	abnormal cochlear inner hair cell morphology	MP:0004399	abnormal cochlear outer hair cell morphology	embryo-/morphogenesis	0.1344	0.17209	0.1257	0.36279	0.04886	0.0181	0.00489
MP:0009114	decreased pancreatic beta cell mass	KEGG_MATURITY_ONSET_DIABETES_OF_THE_YOUNG	KEGG_MATURITY_ONSET_DIABETES_OF_THE_YOUNG	other	0.46076	0.41485	0.6402	0.44816	0.49364	0.31085	0.07384
MP:0011290	decreased nephron number	MP:0004936	impaired branching involved in ureteric bud morphogenesis	embryo-/morphogenesis	0.496287	0.485604	0.29676	0.8912	0.00124	0.000353	0.0508396
MP:0002908	delayed wound healing	ENSG00000149968	MMP3 PPI subnetwork	other	0.975205	0.973767	0.69714	0.95339	0.729273	0.199589	0.00374
MP:0001065	abnormal trigeminal nerve morphology	MP:0001081	abnormal cranial ganglia morphology	embryo-/morphogenesis	0.00912	0.01172	0.11671	0.06803	0.062433	0.414652	0.35481
MP:0006050	pulmonary fibrosis	KEGG_COMPLEMENT_AND_COAGULATION_CASCADES	KEGG_COMPLEMENT_AND_COAGULATION_CASCADES	other	0.973565	0.975222	0.994165	0.999895	0.5191	0.201245	0.26991
MP:0001696	failure to gastrulate	MP:0001683	absent mesoderm	other	0.570004	0.595677	0.69057	0.937356	0.13548	0.20872	0.681627
MP:0006042	increased apoptosis	MP:0011098	complete embryonic lethality during organogenesis	embryo-/morphogenesis	0.238391	0.2024	0.19811	0.21077	0.640395	0.154697	0.2493
MP:0006029	abnormal sclerotome morphology	MP:0000150	abnormal rib morphology	embryo-/morphogenesis	0.49959	0.48369	0.86762	0.76564	0.3658	0.322389	0.317192
MP:0004560	abnormal chorionic plate morphology	MP:0001716	abnormal placenta labyrinth morphology	embryo-/morphogenesis	0.60142	0.654	0.5251	0.52472	0.971364	0.949295	0.59941
MP:0005619	increased urine potassium level	MP:0001762	polyuria	other	0.31544	0.33587	0.88549	0.55847	0.98524	0.8171	0.99935
MP:0000255	vasculature congestion	MP:0010019	liver vascular congestion	other	0.309674	0.276724	0.13249	0.42289	0.34562	0.75827	0.88407
MP:0011386	increased metanephric mesenchyme apoptosis	MP:0004936	impaired branching involved in ureteric bud morphogenesis	embryo-/morphogenesis	0.45027	0.42302	0.7158	0.56367	0.024268	0.0117	0.36573
MP:0003091	abnormal cell migration	ENSG00000150093	ITGB1 PPI subnetwork	other	0.561813	0.61707	0.17856	0.662083	0.01899	0.00665	0.0026
MP:0001680	abnormal mesoderm development	MP:0002231	abnormal primitive streak morphology	embryo-/morphogenesis	0.298869	0.345976	0.424772	0.47444	0.06245	0.06692	0.222647
MP:0000024	lowered ear position	MP:0000864	abnormal cerebellum vermis morphology	embryo-/morphogenesis	0.18019	0.24093	0.791006	0.908023	0.0181967	0.00940349	0.0261759
MP:0001883	mammary adenocarcinoma	MP:0010363	increased fibrosarcoma incidence	other	0.985698	0.986136	0.68714	0.904863	0.826459	0.700941	0.93239
MP:0001716	abnormal placenta labyrinth morphology	MP:0001716	abnormal placenta labyrinth morphology	embryo-/morphogenesis	0.07798	0.06739	0.00802	0.00575	0.0150816	0.113448	0.15476
MP:0001073	abnormal glossopharyngeal nerve morphology	GO:0003002	regionalization	embryo-/morphogenesis	0.24616	0.24243	0.5526	0.35631	0.00647	0.01177	0.10396
MP:0004610	small vertebrae	MP:0000592	short tail	embryo-/morphogenesis	0.87531	0.90357	0.89807	0.91674	0.12662	0.0405	0.90308
MP:0004227	increased cellular sensitivity to ionizing radiation	GO:0006303	double-strand break repair via nonhomologous end joining	embryo-/morphogenesis	0.660364	0.65532	0.25082	0.3992	0.754044	0.75171	0.06954
MP:0005325	abnormal renal glomerulus morphology	MP:0008140	podocyte foot process effacement	embryo-/morphogenesis	0.52052	0.55695	0.55177	0.5586	0.00284	0.000119	0.00577
MP:0006280	abnormal digit development	MP:0005306	abnormal phalanx morphology	embryo-/morphogenesis	0.818298	0.823101	0.46154	0.646657	0.636237	0.21946	0.27596
MP:0001719	absent vitelline blood vessels	MP:0011098	complete embryonic lethality during organogenesis	embryo-/morphogenesis	0.29457	0.31921	0.15225	0.395	0.00661	0.00014	0.0153043
MP:0003123	paternal imprinting	MP:0003787	abnormal imprinting	other	0.12621	0.13992	0.03389	0.20102	0.396328	0.246645	0.12466
MP:0010386	abnormal urinary bladder physiology	GO:0043279	response to alkaloid	other	0.6294	0.636188	0.53835	0.68148	0.974522	0.972541	0.64636
MP:0002725	abnormal vein morphology	GO:0001568	blood vessel development	embryo-/morphogenesis	0.00344	0.00424	0.20585	0.27723	0.00069	0.00428	0.03991
MP:0004851	increased testis weight	GO:0005372	water transmembrane transporter activity	other	0.720727	0.708477	0.92081	0.80007	0.901941	0.623566	0.80913
MP:0002746	abnormal semilunar valve morphology	MP:0002747	abnormal aortic valve morphology	embryo-/morphogenesis	0.0014552	0.00291	0.0348937	0.473907	0.246772	0.0135776	0.00138
MP:0011109	partial lethality throughout fetal growth and development	MP:0011098	complete embryonic lethality during organogenesis	embryo-/morphogenesis	1.33e-05	1.51e-05	0.000309	0.00201	0.00053	3.34955e-05	0.00112
MP:0004734	small thoracic cavity	GO:0060350	endochondral bone morphogenesis	embryo-/morphogenesis	0.202466	0.267837	0.11757	0.85789	0.06522	0.03173	4.61e-05
MP:0003793	abnormal submandibular gland morphology	MP:0003793	abnormal submandibular gland morphology	embryo-/morphogenesis	0.731209	0.737769	0.68895	0.91441	0.712182	0.348294	0.199245
MP:0011501	increased glomerular capsule space	MP:0002705	dilated renal tubules	other	0.32217	0.30896	0.1863	0.32356	0.872025	0.648202	0.47009
MP:0002904	increased circulating parathyroid hormone level	MP:0011228	abnormal vitamin D level	other	0.85905	0.83993	0.791042	0.78514	0.5326	0.3381	0.794248
MP:0002189	abnormal myocardial trabeculae morphology	MP:0011098	complete embryonic lethality during organogenesis	embryo-/morphogenesis	0.58455	0.50171	0.284237	0.08475	0.3338	0.12023	0.16255
MP:0001940	testis hypoplasia	MP:0001147	small testis	other	0.87474	0.89592	0.890443	0.91139	0.62837	0.28732	0.09078
MP:0010736	abnormal extraembryonic ectoderm morphology	MP:0001683	absent mesoderm	embryo-/morphogenesis	0.55663	0.54047	0.50469	0.48938	0.55482	0.559849	0.45373
MP:0000266	abnormal heart morphology	MP:0000267	abnormal heart development	embryo-/morphogenesis	0.970841	0.949455	0.58413	0.6382	0.0729	0.02048	0.01218
MP:0005244	hemopericardium	GO:0001568	blood vessel development	embryo-/morphogenesis	0.7162	0.67964	0.46631	0.53681	0.00393	8.8e-05	0.01981
MP:0002842	increased systemic arterial blood pressure	MP:0006144	increased systemic arterial systolic blood pressure	other	0.0444604	0.0605683	0.0904648	0.384964	0.18333	0.04845	0.74464
MP:0003658	abnormal capillary morphology	GO:0001568	blood vessel development	embryo-/morphogenesis	0.85743	0.82909	0.79643	0.85735	0.0827368	0.0134052	0.11714
MP:0001177	atelectasis	MP:0011087	complete neonatal lethality	embryo-/morphogenesis	0.247006	0.274916	0.06433	0.494968	0.03354	0.00424	0.11099
MP:0010701	fusion of atlas and odontoid process	MP:0003048	abnormal cervical vertebrae morphology	embryo-/morphogenesis	0.00131	0.00199	0.01388	0.02854	0.00073	0.000262	0.000327
MP:0002636	delayed vaginal opening	MP:0002780	decreased circulating testosterone level	other	0.0588197	0.08736	0.38253	0.388072	0.473785	0.283477	0.02897
MP:0001784	abnormal fluid regulation	GO:0005372	water transmembrane transporter activity	other	0.34747	0.334148	0.368553	0.223274	0.61088	0.69538	0.313845
MP:0004157	interrupted aortic arch	MP:0006354	abnormal fourth branchial arch artery morphology	embryo-/morphogenesis	0.0383621	0.07328	0.00913337	0.0783982	0.0135323	0.0487552	0.00075
MP:0003704	abnormal hair follicle development	GO:0022404	molting cycle process	embryo-/morphogenesis	0.481567	0.454756	0.33868	0.48956	0.0677543	0.0589	0.12577
MP:0002100	abnormal tooth morphology	MP:0005358	abnormal incisor morphology	embryo-/morphogenesis	0.633125	0.619253	0.78089	0.751798	0.610109	0.228827	0.346517
MP:0009347	increased trabecular bone thickness	MP:0000130	abnormal trabecular bone morphology	embryo-/morphogenesis	0.49021	0.51938	0.32321	0.53852	0.74169	0.667087	0.235292
MP:0004221	abnormal iridocorneal angle	MP:0005193	abnormal anterior eye segment morphology	embryo-/morphogenesis	0.00862	0.02386	0.68911	0.918729	0.362503	0.060032	0.000206
MP:0005657	abnormal neural plate morphology	MP:0002231	abnormal primitive streak morphology	embryo-/morphogenesis	0.200691	0.206282	0.32187	0.342068	0.00523	0.00125	0.081594
MP:0005028	abnormal trophectoderm morphology	MP:0004966	abnormal inner cell mass proliferation	embryo-/morphogenesis	0.62472	0.62702	0.91617	0.8197	0.31458	0.77247	0.65067
MP:0001634	internal hemorrhage	REACTOME_FORMATION_OF_FIBRIN_CLOT_CLOTTING_CASCADE	REACTOME_FORMATION_OF_FIBRIN_CLOT_CLOTTING_CASCADE	other	0.306587	0.309951	0.88284	0.722104	0.764371	0.405721	0.12233
MP:0009292	increased inguinal fat pad weight	MP:0009304	increased retroperitoneal fat pad weight	other	0.54481	0.57084	0.56472	0.792857	0.0810906	0.0391252	0.148025
MP:0002828	abnormal renal glomerular capsule morphology	MP:0002705	dilated renal tubules	embryo-/morphogenesis	0.456847	0.478034	0.61504	0.403309	0.660783	0.793674	0.253175
MP:0004970	kidney atrophy	MP:0002705	dilated renal tubules	other	0.216076	0.22104	0.396237	0.35734	0.29125	0.19138	0.166219
MP:0003725	increased autoantibody level	MP:0004762	increased anti-double stranded DNA antibody level	embryo-/morphogenesis	0.191813	0.21058	0.451	0.31028	0.86379	0.764745	0.25562
MP:0001695	abnormal gastrulation	MP:0005221	abnormal rostral-caudal axis patterning	embryo-/morphogenesis	0.0248505	0.025534	0.0319122	0.00591345	0.016644	0.37493	0.61809
MP:0001539	decreased caudal vertebrae number	MP:0000592	short tail	embryo-/morphogenesis	0.449858	0.42322	0.09085	0.15375	0.00584	0.01198	0.303225
MP:0000279	ventricular hypoplasia	MP:0000267	abnormal heart development	embryo-/morphogenesis	0.675897	0.655255	0.739985	0.444116	0.46787	0.55169	0.05937
MP:0003787	abnormal imprinting	MP:0003787	abnormal imprinting	other	0.80228	0.79376	0.89065	0.73922	0.56187	0.2365	0.808778
MP:0004613	fusion of vertebral arches	GO:0003002	regionalization	embryo-/morphogenesis	0.08676	0.08502	0.04066	0.05905	6.5e-05	0.00011735	0.100298
MP:0001706	abnormal left-right axis patterning	MP:0000644	dextrocardia	embryo-/morphogenesis	0.76721	0.79472	0.49962	0.3789	0.491634	0.24976	0.30974
MP:0003845	abnormal decidualization	MP:0001882	abnormal lactation	other	0.77639	0.75039	0.79298	0.7906	0.56347	0.0408981	0.2668
MP:0000644	dextrocardia	MP:0000644	dextrocardia	other	0.98537	0.98482	0.86904	0.87509	0.63489	0.6018	0.7923
MP:0006254	thin cerebral cortex	MP:0000788	abnormal cerebral cortex morphology	embryo-/morphogenesis	0.53771	0.5478	0.05701	0.19976	0.207794	0.382533	0.652235
MP:0001927	abnormal estrous cycle	MP:0001134	absent corpus luteum	embryo-/morphogenesis	0.1077	0.09254	0.10191	0.165448	0.0830651	0.20785	0.21848
MP:0001881	abnormal mammary gland physiology	MP:0001882	abnormal lactation	other	0.41687	0.47062	0.322038	0.60734	0.03526	0.02588	0.14248
MP:0004810	decreased hematopoietic stem cell number	MP:0008813	decreased common myeloid progenitor cell number	other	0.566869	0.514955	0.436077	0.243761	0.10226	0.0481	0.256243
MP:0008869	anovulation	MP:0001134	absent corpus luteum	embryo-/morphogenesis	0.410299	0.436537	0.56273	0.778219	0.517588	0.311692	0.269041
MP:0003670	dilated renal glomerular capsule	MP:0008140	podocyte foot process effacement	other	0.87519	0.89529	0.66282	0.856843	0.85098	0.49011	0.70801
MP:0008406	increased cellular sensitivity to hydrogen peroxide	GO:0006749	glutathione metabolic process	other	0.45727	0.47922	0.56302	0.45619	0.37291	0.460835	0.55318
MP:0000125	absent incisors	MP:0005358	abnormal incisor morphology	embryo-/morphogenesis	0.73173	0.757253	0.88906	0.99332	0.456603	0.0935322	0.32063
MP:0000783	abnormal forebrain morphology	MP:0000783	abnormal forebrain morphology	embryo-/morphogenesis	0.02828	0.02916	0.03495	0.0154932	0.165861	0.800487	0.512059
MP:0002576	abnormal enamel morphology	MP:0005358	abnormal incisor morphology	embryo-/morphogenesis	0.93185	0.91858	0.739098	0.734462	0.37836	0.10828	0.153946
MP:0000343	altered response to myocardial infarction	GO:0006954	inflammatory response	other	0.99482	0.99564	0.91241	0.94972	0.353108	0.0572637	0.26454
MP:0002428	abnormal semicircular canal morphology	MP:0002428	abnormal semicircular canal morphology	embryo-/morphogenesis	0.359743	0.398753	0.416618	0.659712	0.25316	0.122176	0.0259472
MP:0005181	decreased circulating estradiol level	MP:0002780	decreased circulating testosterone level	other	0.143	0.12919	0.25442	0.37991	0.486408	0.184312	0.57925
MP:0002823	abnormal rib development	MP:0003048	abnormal cervical vertebrae morphology	embryo-/morphogenesis	0.30677	0.328958	0.246627	0.376642	0.00779572	0.00075288	0.00119
MP:0003400	kinked neural tube	MP:0005221	abnormal rostral-caudal axis patterning	embryo-/morphogenesis	0.37501	0.31064	0.34603	0.346398	0.36199	0.231044	0.00584103
MP:0003727	abnormal retinal layer morphology	MP:0008515	thin retinal outer nuclear layer	embryo-/morphogenesis	0.30096	0.34853	0.27191	0.50276	0.23381	0.13775	0.308289
MP:0010868	increased bone trabecula number	MP:0000067	osteopetrosis	other	0.65097	0.64553	0.67625	0.641138	0.60065	0.38661	0.675831
MP:0003229	abnormal vitelline vasculature morphology	MP:0011098	complete embryonic lethality during organogenesis	embryo-/morphogenesis	0.370129	0.351748	0.74898	0.80261	0.05196	0.00058	0.0616485
MP:0001303	abnormal lens morphology	MP:0001303	abnormal lens morphology	embryo-/morphogenesis	0.0427229	0.0510921	0.447319	0.164619	0.20895	0.150372	0.259476
MP:0000846	abnormal medulla oblongata morphology	MP:0000841	abnormal hindbrain morphology	embryo-/morphogenesis	0.15822	0.13889	0.311324	0.09376	0.22631	0.63365	0.291787
MP:0004190	abnormal direction of embryo turning	MP:0000644	dextrocardia	embryo-/morphogenesis	0.533104	0.564358	0.38781	0.275742	0.519449	0.825804	0.39967
MP:0005435	hemoperitoneum	REACTOME_FORMATION_OF_FIBRIN_CLOT_CLOTTING_CASCADE	REACTOME_FORMATION_OF_FIBRIN_CLOT_CLOTTING_CASCADE	other	0.805428	0.826167	0.97301	0.95542	0.968749	0.911379	0.850893
MP:0001674	abnormal triploblastic development	MP:0001683	absent mesoderm	embryo-/morphogenesis	0.59675	0.57555	0.500818	0.317065	0.166443	0.02317	0.31488
MP:0001526	abnormal placing response	MP:0002428	abnormal semicircular canal morphology	embryo-/morphogenesis	0.98305	0.979544	0.22885	0.5608	0.61809	0.89599	0.50832
MP:0005201	abnormal retinal pigment epithelium morphology	MP:0008515	thin retinal outer nuclear layer	embryo-/morphogenesis	0.180281	0.161712	0.43356	0.288508	0.87627	0.57551	0.07304
MP:0009719	reduced cerebellar foliation	MP:0000852	small cerebellum	brain/nerves	0.419514	0.479823	0.26919	0.922901	0.48098	0.59308	0.842497
MP:0001081	abnormal cranial ganglia morphology	MP:0001081	abnormal cranial ganglia morphology	embryo-/morphogenesis	0.22357	0.19968	0.28861	0.23369	0.20547	0.55482	0.16971
MP:0000108	midline facial cleft	MP:0000914	exencephaly	embryo-/morphogenesis	0.54726	0.5094	0.05044	0.06832	0.628347	0.798861	0.231904
MP:0011102	partial embryonic lethality	MP:0001312	abnormal cornea morphology	embryo-/morphogenesis	0.0928303	0.0814468	0.19986	0.11656	0.169746	0.0382265	0.00986
MP:0009429	decreased embryo weight	REACTOME_DNA_REPAIR	REACTOME_DNA_REPAIR	embryo-/morphogenesis	0.10393	0.08934	0.17573	0.2281	0.28024	0.348474	0.12929
MP:0001944	abnormal pancreas morphology	KEGG_MATURITY_ONSET_DIABETES_OF_THE_YOUNG	KEGG_MATURITY_ONSET_DIABETES_OF_THE_YOUNG	embryo-/morphogenesis	0.13898	0.13353	0.04748	0.24135	0.58203	0.528661	0.2427
MP:0010383	increased adenoma incidence	MP:0002038	carcinoma	other	0.15817	0.19592	0.71631	0.8456	0.32442	0.47145	0.175605
MP:0001274	curly vibrissae	MP:0003809	abnormal hair shaft morphology	embryo-/morphogenesis	0.35567	0.34104	0.996007	0.878159	0.54495	0.23767	0.758045
MP:0010984	abnormal metanephric mesenchyme morphology	MP:0004936	impaired branching involved in ureteric bud morphogenesis	embryo-/morphogenesis	0.66373	0.655141	0.825308	0.622592	0.11155	0.0168541	0.08115
MP:0001005	abnormal retinal rod cell morphology	MP:0008515	thin retinal outer nuclear layer	embryo-/morphogenesis	0.114958	0.122595	0.293603	0.160762	0.29895	0.23971	0.231697
MP:0000790	abnormal stratification in cerebral cortex	MP:0000813	abnormal hippocampus layer morphology	embryo-/morphogenesis	0.14533	0.16316	0.03171	0.20271	0.22725	0.464353	0.02469
MP:0002160	abnormal reproductive system morphology	MP:0002777	absent ovarian follicles	embryo-/morphogenesis	0.01542	0.01253	0.18831	0.01952	0.511609	0.63974	0.245399
MP:0002161	abnormal fertility/fecundity	MP:0011086	partial postnatal lethality	embryo-/morphogenesis	0.207806	0.230136	0.110237	0.27351	0.733557	0.61183	0.39699
MP:0002651	abnormal sciatic nerve morphology	MP:0000920	abnormal myelination	brain/nerves	0.27851	0.30347	0.77526	0.63224	0.758019	0.570924	0.442711
MP:0003731	abnormal retinal outer nuclear layer morphology	MP:0008515	thin retinal outer nuclear layer	embryo-/morphogenesis	0.0457231	0.0410947	0.0775891	0.0977012	0.49921	0.37272	0.46116
MP:0002745	abnormal atrioventricular valve morphology	GO:0061061	muscle structure development	embryo-/morphogenesis	0.40046	0.38051	0.48568	0.42689	0.27087	0.66304	0.45939
MP:0005226	abnormal vertebral arch development	MP:0000592	short tail	embryo-/morphogenesis	0.00942	0.01713	0.03727	0.10496	0.00256	0.0174796	0.000406389
MP:0011423	kidney cortex atrophy	MP:0002705	dilated renal tubules	other	0.85172	0.83821	0.89097	0.74644	0.886068	0.40691	0.88642
MP:0000754	paresis	MP:0003354	astrocytosis	other	0.77326	0.79749	0.48711	0.77862	0.177178	0.224619	0.31844
MP:0005334	abnormal fat pad morphology	MP:0002078	abnormal glucose homeostasis	adipose/energy homeostasis	0.90384	0.88276	0.830367	0.800445	0.03652	0.00148	0.04929
MP:0001718	abnormal visceral yolk sac morphology	MP:0011098	complete embryonic lethality during organogenesis	embryo-/morphogenesis	0.71758	0.735277	0.39178	0.53591	0.226309	0.0378095	0.0955796
MP:0002088	abnormal embryonic growth/weight/body size	GO:0045667	regulation of osteoblast differentiation	embryo-/morphogenesis	0.36185	0.35705	0.32001	0.43834	0.31238	0.29444	0.00076
MP:0000733	abnormal muscle development	GO:0030016	myofibril	embryo-/morphogenesis	0.36287	0.3648	0.09755	0.17236	0.00711628	0.00486218	0.01524
MP:0005565	increased blood urea nitrogen level	MP:0002705	dilated renal tubules	other	0.31281	0.30717	0.46054	0.53083	0.93838	0.56564	0.894124
MP:0006354	abnormal fourth branchial arch artery morphology	MP:0006354	abnormal fourth branchial arch artery morphology	embryo-/morphogenesis	0.0597029	0.0979667	0.252342	0.73869	0.32487	0.0160557	0.07885
MP:0003425	abnormal optic vesicle formation	MP:0000783	abnormal forebrain morphology	embryo-/morphogenesis	0.0972	0.08208	0.1142	0.05981	0.07015	0.6629	0.60229
MP:0003161	absent lateral semicircular canal	MP:0002428	abnormal semicircular canal morphology	embryo-/morphogenesis	0.0948255	0.112423	0.0527268	0.0570917	0.0126	0.0282585	0.558559
MP:0008396	abnormal osteoclast differentiation	MP:0002451	abnormal macrophage physiology	other	0.88108	0.87255	0.95588	0.8635	0.896124	0.354989	0.39329
MP:0005491	pancreatic islet hyperplasia	MP:0002079	increased circulating insulin level	adipose/energy homeostasis	0.941218	0.941616	0.37537	0.730137	0.189168	0.206695	0.0872905
MP:0006126	abnormal outflow tract development	MP:0000267	abnormal heart development	embryo-/morphogenesis	0.22824	0.26475	0.30172	0.35008	0.195998	0.110501	0.000550023
MP:0001260	increased body weight	MP:0002079	increased circulating insulin level	adipose/energy homeostasis	0.40509	0.37149	0.946198	0.80678	0.174295	0.0297882	0.101962
MP:0004029	spontaneous chromosome breakage	REACTOME_DNA_REPAIR	REACTOME_DNA_REPAIR	other	0.53716	0.55888	0.74323	0.66206	0.5546	0.510184	0.36855
MP:0003447	decreased tumor growth/size	MP:0002451	abnormal macrophage physiology	other	0.91913	0.92863	0.48622	0.64365	0.52208	0.48581	0.3459
MP:0003050	abnormal sacral vertebrae morphology	MP:0003048	abnormal cervical vertebrae morphology	embryo-/morphogenesis	0.20878	0.21014	0.26185	0.4179	0.00388	0.00468	0.00105
MP:0008943	increased sensitivity to induced cell death	GO:0000060	protein import into nucleus, translocation	other	0.936088	0.938119	0.20058	0.53369	0.74737	0.605775	0.673297
MP:0010024	increased total body fat amount	MP:0002079	increased circulating insulin level	adipose/energy homeostasis	0.23057	0.233377	0.23105	0.34821	0.023034	0.0130705	0.01456
MP:0006316	increased urine sodium level	MP:0001762	polyuria	other	0.14519	0.1545	0.78851	0.42228	0.99229	0.79498	0.96995
MP:0004616	lumbar vertebral transformation	MP:0004618	thoracic vertebral transformation	embryo-/morphogenesis	0.01084	0.0200162	0.09933	0.218245	0.000138	1.75e-05	0.00225
MP:0006086	decreased body mass index	MP:0002079	increased circulating insulin level	adipose/energy homeostasis	0.3572	0.37049	0.53434	0.66218	0.306079	0.0745676	0.69946
MP:0000926	absent floor plate	GO:0060271	cilium morphogenesis	embryo-/morphogenesis	0.95834	0.97035	0.30724	0.47023	0.18525	0.10238	0.07748
MP:0001431	abnormal eating behavior	MP:0001463	abnormal spatial learning	brain/nerves	0.1355	0.169711	0.02183	0.249851	0.01759	0.09963	0.183597
MP:0006344	small second branchial arch	MP:0006354	abnormal fourth branchial arch artery morphology	embryo-/morphogenesis	0.59009	0.60229	0.19939	0.6115	0.00319	0.00017	0.00348
MP:0002957	intestinal adenocarcinoma	MP:0002404	increased intestinal adenoma incidence	other	0.32442	0.3422	0.506187	0.23242	0.249285	0.678364	0.9285
MP:0006117	aortic valve stenosis	MP:0002747	abnormal aortic valve morphology	embryo-/morphogenesis	0.59604	0.598902	0.23857	0.27383	0.198387	0.03318	0.27833
MP:0001346	abnormal lacrimal gland morphology	MP:0003793	abnormal submandibular gland morphology	embryo-/morphogenesis	0.759457	0.786984	0.865004	0.942413	0.812975	0.266342	0.13408
MP:0008489	slow postnatal weight gain	MP:0011086	partial postnatal lethality	embryo-/morphogenesis	0.14476	0.11339	0.17528	0.234878	0.26083	0.1489	0.24124
MP:0003817	abnormal pituitary diverticulum morphology	GO:0021536	diencephalon development	embryo-/morphogenesis	0.00185	0.00388	0.00374	0.0479272	0.02809	0.08581	0.45832
MP:0004272	abnormal basement membrane morphology	GO:0005604	basement membrane	embryo-/morphogenesis	0.58077	0.57909	0.86415	0.83828	0.03689	0.000526462	0.0149
MP:0003355	decreased ovulation rate	MP:0001729	impaired embryo implantation	embryo-/morphogenesis	0.98401	0.98596	0.99115	0.99908	0.22946	0.03962	0.242349
MP:0002731	megacolon	MP:0001045	abnormal enteric ganglia morphology	embryo-/morphogenesis	0.517132	0.532895	0.63507	0.92835	0.79423	0.91107	0.42702
MP:0004842	abnormal large intestine crypts of Lieberkuhn morphology	MP:0003449	abnormal intestinal goblet cell morphology	embryo-/morphogenesis	0.39457	0.44903	0.94057	0.748433	0.768809	0.69951	0.58963
MP:0000854	abnormal cerebellum development	MP:0000864	abnormal cerebellum vermis morphology	embryo-/morphogenesis	0.00236	0.00212	0.000108	6.4e-05	0.00167107	0.0569027	0.559312
MP:0002747	abnormal aortic valve morphology	MP:0002747	abnormal aortic valve morphology	embryo-/morphogenesis	0.0320272	0.02335	0.04379	0.13112	0.011832	0.00287803	0.03338
MP:0004678	split xiphoid process	MP:0000150	abnormal rib morphology	embryo-/morphogenesis	0.01624	0.01833	0.05924	0.214323	0.107743	0.09049	0.0357
MP:0008215	decreased immature B cell number	MP:0005017	decreased B cell number	other	0.04678	0.05461	0.28965	0.1166	0.888174	0.799501	0.88784
MP:0005601	increased angiogenesis	GO:0001568	blood vessel development	embryo-/morphogenesis	0.9843	0.98357	0.88548	0.95267	0.48428	0.04543	0.29228
MP:0002032	sarcoma	MP:0002022	increased lymphoma incidence	other	0.62471	0.65292	0.348492	0.67565	0.6365	0.314557	0.20361
MP:0009404	centrally nucleated skeletal muscle fibers	MP:0003084	abnormal skeletal muscle fiber morphology	embryo-/morphogenesis	0.335607	0.272834	0.02519	0.04634	0.00491256	0.000778706	0.00438
MP:0000694	spleen hypoplasia	MP:0005017	decreased B cell number	other	0.33773	0.35822	0.63231	0.30319	0.661317	0.282761	0.74319
MP:0001666	abnormal intestinal absorption	GO:0016324	apical plasma membrane	other	0.59774	0.63782	0.23368	0.33111	0.82656	0.97782	0.599868
MP:0000704	abnormal thymus development	MP:0006354	abnormal fourth branchial arch artery morphology	embryo-/morphogenesis	0.27205	0.27384	0.74004	0.58291	0.052847	0.06274	0.509952
MP:0009304	increased retroperitoneal fat pad weight	MP:0009304	increased retroperitoneal fat pad weight	other	0.114715	0.116638	0.0325901	0.13973	0.35283	0.95138	0.40115
MP:0004796	increased anti-histone antibody level	MP:0004762	increased anti-double stranded DNA antibody level	embryo-/morphogenesis	0.77911	0.776152	0.87045	0.77334	0.50602	0.310281	0.80547
MP:0008249	abnormal common lymphocyte progenitor cell morphology	MP:0008813	decreased common myeloid progenitor cell number	embryo-/morphogenesis	0.985924	0.986177	0.996918	0.994172	0.910502	0.545342	0.812298
MP:0009285	increased gonadal fat pad weight	MP:0009304	increased retroperitoneal fat pad weight	other	0.20052	0.22583	0.1595	0.395638	0.0291166	0.0393386	0.13434
MP:0005595	abnormal vascular smooth muscle physiology	GO:0031012	extracellular matrix	other	0.57233	0.605222	0.502811	0.75123	0.338606	0.0586366	0.0100273
MP:0000036	absent semicircular canals	MP:0004310	small otic vesicle	embryo-/morphogenesis	0.19659	0.19973	0.629095	0.399897	0.189182	0.05767	0.23402
MP:0011024	abnormal branching involved in lung morphogenesis	MP:0010825	abnormal lung saccule morphology	embryo-/morphogenesis	0.838386	0.841307	0.148436	0.78239	5.14e-05	6.3e-05	0.07745
MP:0000285	abnormal heart valve morphology	MP:0002747	abnormal aortic valve morphology	embryo-/morphogenesis	0.52007	0.542142	0.32364	0.8551	0.291605	0.481493	0.01937
MP:0009172	small pancreatic islets	KEGG_MATURITY_ONSET_DIABETES_OF_THE_YOUNG	KEGG_MATURITY_ONSET_DIABETES_OF_THE_YOUNG	other	0.14657	0.11733	0.30865	0.343416	0.44264	0.27535	0.33188
MP:0005114	premature hair loss	MP:0001216	abnormal epidermal layer morphology	embryo-/morphogenesis	0.983838	0.986404	0.820848	0.920043	0.88179	0.91398	0.99813
MP:0006382	abnormal lung epithelium morphology	MP:0010825	abnormal lung saccule morphology	embryo-/morphogenesis	0.914048	0.881289	0.916456	0.88411	0.41785	0.19968	0.275162
MP:0001218	thin epidermis	MP:0001216	abnormal epidermal layer morphology	embryo-/morphogenesis	0.7792	0.74783	0.649876	0.827723	0.7666	0.57914	0.52977
MP:0002962	increased urine protein level	MP:0008140	podocyte foot process effacement	other	0.52329	0.496199	0.62163	0.36847	0.75205	0.06324	0.39111
MP:0008803	abnormal placental labyrinth vasculature morphology	MP:0001716	abnormal placenta labyrinth morphology	embryo-/morphogenesis	0.20642	0.23715	0.28486	0.19446	0.0343835	0.0308023	0.50673
MP:0001513	limb grasping	MP:0001393	ataxia	brain/nerves	0.23015	0.19872	0.01354	0.01141	0.02838	0.154312	0.083537
MP:0002128	abnormal blood circulation	GO:0001568	blood vessel development	embryo-/morphogenesis	0.611148	0.712074	0.50142	0.95086	0.0729962	0.00372003	0.128951
MP:0004363	stria vascularis degeneration	MP:0004404	cochlear outer hair cell degeneration	other	0.89368	0.886	0.85594	0.72818	0.66725	0.74266	0.7319
MP:0002216	abnormal seminiferous tubule morphology	MP:0001147	small testis	embryo-/morphogenesis	0.673498	0.66028	0.91404	0.87373	0.63591	0.18427	0.400641
MP:0004748	increased susceptibility to age-related hearing loss	MP:0004404	cochlear outer hair cell degeneration	other	0.19268	0.21029	0.85888	0.61116	0.552768	0.32518	0.334334
MP:0001183	overexpanded pulmonary alveoli	MP:0003209	abnormal pulmonary elastic fiber morphology	embryo-/morphogenesis	0.174989	0.246626	0.13649	0.73639	1.16e-05	1e-07	0.030975
MP:0006032	abnormal ureteric bud morphology	MP:0004936	impaired branching involved in ureteric bud morphogenesis	embryo-/morphogenesis	0.48819	0.51892	0.1457	0.165229	0.00403369	0.00753659	0.09822
MP:0008518	retinal outer nuclear layer degeneration	MP:0008515	thin retinal outer nuclear layer	other	0.120995	0.112544	0.662106	0.265914	0.74992	0.51703	0.344612
MP:0008641	increased circulating interleukin-1 beta level	MP:0002451	abnormal macrophage physiology	other	0.92996	0.941	0.88183	0.927067	0.893243	0.727263	0.689651
MP:0004201	fetal growth retardation	MP:0011086	partial postnatal lethality	embryo-/morphogenesis	0.04524	0.0384	0.15858	0.16959	0.794445	0.384144	0.06913
MP:0001850	increased susceptibility to otitis media	MP:0000049	abnormal middle ear morphology	embryo-/morphogenesis	0.706068	0.697562	0.38861	0.678611	0.10271	0.00726	0.58471
MP:0000249	abnormal blood vessel physiology	GO:0001568	blood vessel development	embryo-/morphogenesis	0.16354	0.17918	0.43246	0.61601	0.55743	0.2961	0.000861843
MP:0004255	abnormal spongiotrophoblast layer morphology	MP:0001716	abnormal placenta labyrinth morphology	embryo-/morphogenesis	0.1004	0.1203	0.1304	0.695968	0.196833	0.419445	0.000203
MP:0002631	abnormal epididymis morphology	GO:0071371	cellular response to gonadotropin stimulus	embryo-/morphogenesis	0.491054	0.63063	0.508121	0.917186	0.585838	0.397	0.470254
MP:0010875	increased bone volume	MP:0001501	abnormal sleep pattern	other	0.35025	0.4076	0.49948	0.70508	0.220499	0.0808615	0.0335354
MP:0005498	hyporesponsive to tactile stimuli	GO:0022836	gated channel activity	brain/nerves	0.46965	0.45023	0.16768	0.199955	0.082	0.0939637	0.65481
MP:0003140	dilated heart atrium	GO:0003205	cardiac chamber development	embryo-/morphogenesis	0.837695	0.806059	0.14718	0.34065	0.04419	0.01284	0.000873493
MP:0000628	abnormal mammary gland development	MP:0001882	abnormal lactation	embryo-/morphogenesis	0.3345	0.4057	0.282329	0.6274	0.15836	0.0951623	0.00589
MP:0001759	increased urine glucose level	MP:0001762	polyuria	adipose/energy homeostasis	0.23315	0.21153	0.25775	0.13319	0.42227	0.3221	0.119789
MP:0001939	secondary sex reversal	GO:0007530	sex determination	other	0.22807	0.21779	0.71184	0.56408	0.206995	0.17165	0.02989
MP:0004045	abnormal cell cycle checkpoint function	KEGG_CELL_CYCLE	KEGG_CELL_CYCLE	other	0.727269	0.725765	0.8929	0.93565	0.941287	0.608469	0.901874
MP:0006378	abnormal spermatogonia morphology	MP:0001147	small testis	embryo-/morphogenesis	0.26431	0.24683	0.15211	0.55255	0.25713	0.05694	0.19214
MP:0000003	abnormal adipose tissue morphology	MP:0002078	abnormal glucose homeostasis	adipose/energy homeostasis	0.38704	0.44831	0.11683	0.42185	0.03728	0.00336	0.0033
MP:0000968	abnormal sensory neuron innervation pattern	MP:0011086	partial postnatal lethality	embryo-/morphogenesis	0.00294	0.00292	0.01916	0.03348	0.02708	0.0240863	0.00989266
MP:0002699	abnormal vitreous body morphology	MP:0005193	abnormal anterior eye segment morphology	embryo-/morphogenesis	0.05612	0.05457	0.08668	0.04685	0.02501	0.0112912	0.02241
MP:0009661	abnormal pregnancy	ENSG00000049246	PER3 PPI subnetwork	other	0.11538	0.12266	0.09862	0.09938	0.0721	0.0890582	0.26265
MP:0001244	thin dermal layer	MP:0008438	abnormal cutaneous collagen fibril morphology	embryo-/morphogenesis	0.71407	0.77292	0.59426	0.93019	0.270283	0.0147757	6.03112e-06
MP:0004837	abnormal neural fold formation	MP:0002231	abnormal primitive streak morphology	embryo-/morphogenesis	0.17551	0.162658	0.64181	0.50001	0.01971	0.0186721	0.215434
MP:0009546	absent gastric milk in neonates	MP:0011087	complete neonatal lethality	embryo-/morphogenesis	0.13861	0.12807	0.00933	0.02702	0.02885	0.17902	0.00637623
MP:0003719	abnormal pericyte morphology	GO:0001568	blood vessel development	embryo-/morphogenesis	0.591221	0.605051	0.92858	0.909041	0.07268	0.00105447	0.1621
MP:0002231	abnormal primitive streak morphology	MP:0002231	abnormal primitive streak morphology	embryo-/morphogenesis	0.473455	0.502184	0.17692	0.36215	0.00259	0.00206	0.0175143
MP:0004181	abnormal carotid artery morphology	MP:0006354	abnormal fourth branchial arch artery morphology	embryo-/morphogenesis	0.423019	0.53322	0.0192833	0.436496	0.00231	0.00105517	0.01029
MP:0001154	seminiferous tubule degeneration	MP:0001152	Leydig cell hyperplasia	other	0.31447	0.3066	0.4545	0.56262	0.60003	0.29872	0.11989
MP:0005602	decreased angiogenesis	GO:0001568	blood vessel development	embryo-/morphogenesis	0.179468	0.184565	0.218697	0.51339	0.01112	0.00122698	0.00434525
MP:0003910	decreased eating behavior	REACTOME_GPCR_LIGAND_BINDING	REACTOME_GPCR_LIGAND_BINDING	brain/nerves	0.10112	0.11038	0.03367	0.07784	0.37782	0.972787	0.515634
MP:0000598	abnormal liver morphology	KEGG_COMPLEMENT_AND_COAGULATION_CASCADES	KEGG_COMPLEMENT_AND_COAGULATION_CASCADES	embryo-/morphogenesis	0.32647	0.29319	0.917122	0.63527	0.10925	0.02959	0.85326
MP:0003205	testicular atrophy	MP:0002777	absent ovarian follicles	other	0.858392	0.843933	0.72634	0.74118	0.9261	0.83284	0.96257
MP:0004067	abnormal trabecula carnea morphology	GO:0055008	cardiac muscle tissue morphogenesis	embryo-/morphogenesis	0.341572	0.329172	0.07032	0.576741	0.0173936	0.0287969	0.176949
MP:0001928	abnormal ovulation	GO:0061039	ovum-producing ovary development	embryo-/morphogenesis	0.03912	0.04164	0.28103	0.29598	0.13489	0.07301	0.41587
MP:0000280	thin ventricular wall	MP:0002753	dilated heart left ventricle	other	0.664408	0.607243	0.39057	0.26283	0.688042	0.0771367	0.00915074
MP:0004185	abnormal adipocyte glucose uptake	MP:0005659	decreased susceptibility to diet-induced obesity	adipose/energy homeostasis	0.88823	0.893141	0.78234	0.7871	0.865329	0.932727	0.136462
MP:0004087	abnormal muscle fiber morphology	MP:0003084	abnormal skeletal muscle fiber morphology	embryo-/morphogenesis	0.700852	0.651498	0.0338295	0.0534557	0.153574	0.294502	0.02004
MP:0002404	increased intestinal adenoma incidence	MP:0002404	increased intestinal adenoma incidence	other	0.19284	0.19804	0.14865	0.13348	0.06553	0.01273	0.41793
MP:0003887	increased hepatocyte apoptosis	REACTOME_LIPOPROTEIN_METABOLISM	REACTOME_LIPOPROTEIN_METABOLISM	adipose/energy homeostasis	0.70161	0.69294	0.02655	0.16292	0.12879	0.0333102	0.03087
MP:0001325	abnormal retina morphology	MP:0008515	thin retinal outer nuclear layer	embryo-/morphogenesis	0.0364385	0.0375022	0.0956007	0.0236513	0.36	0.430795	0.10532
MP:0000715	decreased thymocyte number	MP:0005092	decreased double-positive T cell number	embryo-/morphogenesis	0.35817	0.35529	0.58852	0.38753	0.22286	0.108715	0.727153
MP:0001153	small seminiferous tubules	MP:0001147	small testis	other	0.01525	0.01499	0.5368	0.33033	0.32606	0.10334	0.22972
MP:0001663	abnormal digestive system physiology	REACTOME_O:LINKED_GLYCOSYLATION_OF_MUCINS	REACTOME_O:LINKED_GLYCOSYLATION_OF_MUCINS	other	0.37634	0.38523	0.67515	0.5421	0.51619	0.7641	0.81532
MP:0002672	abnormal branchial arch artery morphology	MP:0006354	abnormal fourth branchial arch artery morphology	embryo-/morphogenesis	0.0168527	0.0241575	0.0889862	0.06652	0.632246	0.234441	0.244928
MP:0000774	decreased brain size	MP:0000788	abnormal cerebral cortex morphology	embryo-/morphogenesis	0.0437	0.03342	0.0726691	0.02399	0.0959371	0.608738	0.428132
MP:0002718	abnormal inner cell mass morphology	MP:0004966	abnormal inner cell mass proliferation	embryo-/morphogenesis	0.5479	0.61057	0.35595	0.771812	0.63337	0.86253	0.796871
MP:0004808	abnormal hematopoietic stem cell morphology	MP:0008813	decreased common myeloid progenitor cell number	embryo-/morphogenesis	0.03608	0.04097	0.00653	0.00448393	0.01671	0.182989	0.00076
MP:0006271	abnormal involution of the mammary gland	MP:0001882	abnormal lactation	other	0.31081	0.33863	0.2487	0.89451	0.299237	0.147176	0.0148645
MP:0002948	abnormal neuron specification	GO:0021513	spinal cord dorsal/ventral patterning	embryo-/morphogenesis	0.37625	0.39569	0.25214	0.34612	0.43916	0.6711	0.21756
MP:0009402	decreased skeletal muscle fiber diameter	MP:0003084	abnormal skeletal muscle fiber morphology	embryo-/morphogenesis	0.898746	0.88165	0.590283	0.597086	0.446643	0.323482	0.10557
MP:0005450	abnormal energy expenditure	MP:0002079	increased circulating insulin level	adipose/energy homeostasis	0.74024	0.638519	0.987842	0.835105	0.66781	0.58644	0.8605
MP:0004739	conductive hearing loss	MP:0005106	abnormal incus morphology	embryo-/morphogenesis	0.22618	0.22964	0.122883	0.182417	0.105741	0.0367868	0.02921
MP:0004491	abnormal orientation of outer hair cell stereociliary bundles	MP:0004399	abnormal cochlear outer hair cell morphology	embryo-/morphogenesis	0.18151	0.20032	0.1681	0.36586	0.191342	0.766882	0.13941
MP:0002582	disorganized extraembryonic tissue	MP:0001683	absent mesoderm	embryo-/morphogenesis	0.19981	0.19957	0.02158	0.0594712	0.01447	0.240214	0.28807
MP:0009414	skeletal muscle fiber necrosis	MP:0003084	abnormal skeletal muscle fiber morphology	embryo-/morphogenesis	0.458452	0.408632	0.01248	0.03482	0.0269	0.0219713	0.01066
MP:0002944	increased lactate dehydrogenase level	GO:0015800	acidic amino acid transport	other	0.7909	0.800271	0.44854	0.48886	0.67884	0.824322	0.35751
MP:0009504	abnormal mammary gland epithelium morphology	MP:0001882	abnormal lactation	embryo-/morphogenesis	0.86721	0.888955	0.7797	0.907579	0.760106	0.278023	0.839332
MP:0006325	impaired hearing	MP:0004404	cochlear outer hair cell degeneration	other	0.55358	0.596748	0.54322	0.79073	0.39889	0.28742	0.00162
MP:0002133	abnormal respiratory system physiology	MP:0002451	abnormal macrophage physiology	other	0.60194	0.63815	0.48395	0.798536	0.542009	0.273329	0.99354
MP:0005592	abnormal vascular smooth muscle morphology	GO:0001568	blood vessel development	embryo-/morphogenesis	0.113256	0.142863	0.0415662	0.38247	0.04231	0.00161746	2.53522e-05
MP:0004985	decreased osteoclast cell number	MP:0000067	osteopetrosis	other	0.97186	0.97161	0.993009	0.939352	0.94842	0.828073	0.68445
MP:0001314	corneal opacity	MP:0001312	abnormal cornea morphology	embryo-/morphogenesis	0.96138	0.96342	0.969829	0.980558	0.228559	0.0535472	0.05841
MP:0002397	abnormal bone marrow morphology	MP:0000691	enlarged spleen	embryo-/morphogenesis	0.79619	0.83418	0.75488	0.9132	0.54039	0.3987	0.66114
MP:0006055	abnormal vascular endothelial cell morphology	GO:0001568	blood vessel development	embryo-/morphogenesis	0.719953	0.755513	0.79567	0.95297	0.11225	0.00706769	0.352571
MP:0004955	increased thymus weight	GO:0004861	cyclin-dependent protein kinase inhibitor activity	other	0.75506	0.80989	0.43543	0.707901	0.25797	0.047794	0.31621
MP:0004592	small mandible	MP:0009890	cleft secondary palate	embryo-/morphogenesis	0.25953	0.30553	0.66458	0.808807	0.0613682	0.0154685	0.265285
MP:0005033	abnormal trophoblast giant cells	MP:0001716	abnormal placenta labyrinth morphology	embryo-/morphogenesis	0.76842	0.7447	0.216019	0.374235	0.20923	0.138931	0.397567
MP:0000737	abnormal myotome development	MP:0003048	abnormal cervical vertebrae morphology	embryo-/morphogenesis	0.180872	0.132689	0.0350177	0.179134	0.0118797	0.0102898	0.00179
MP:0002168	other aberrant phenotype	KEGG_COMPLEMENT_AND_COAGULATION_CASCADES	KEGG_COMPLEMENT_AND_COAGULATION_CASCADES	other	0.81959	0.820256	0.857598	0.87401	0.28302	0.292364	0.36381
MP:0002865	increased growth rate	MP:0005122	increased circulating thyroid-stimulating hormone level	other	0.53176	0.53882	0.5886	0.908919	0.4951	0.470459	0.36046
MP:0008540	abnormal cerebrum morphology	MP:0000788	abnormal cerebral cortex morphology	embryo-/morphogenesis	0.256436	0.228847	0.0604915	0.06084	0.0887149	0.519912	0.935373
MP:0000873	thin external granule cell layer	MP:0000852	small cerebellum	brain/nerves	0.16933	0.21305	0.50159	0.346565	0.0594771	0.1427	0.839395
MP:0005221	abnormal rostral-caudal axis patterning	MP:0005221	abnormal rostral-caudal axis patterning	embryo-/morphogenesis	0.449244	0.447938	0.49774	0.6105	0.00513	0.00460487	0.11694
MP:0001751	increased circulating luteinizing hormone level	MP:0001134	absent corpus luteum	embryo-/morphogenesis	0.00397768	0.0129	0.0364	0.202337	0.361287	0.152234	0.167796
MP:0005176	eyelids fail to open	MP:0005193	abnormal anterior eye segment morphology	embryo-/morphogenesis	0.03692	0.03808	0.31453	0.05014	0.29387	0.36666	0.04925
MP:0001712	abnormal placenta development	MP:0001716	abnormal placenta labyrinth morphology	embryo-/morphogenesis	0.169515	0.24883	0.28487	0.72912	0.04147	0.00545	0.00509
MP:0002929	abnormal bile duct development	GO:0060271	cilium morphogenesis	embryo-/morphogenesis	0.756608	0.730508	0.73941	0.62212	0.40127	0.146874	0.10439
MP:0004042	decreased susceptibility to kidney reperfusion injury	MP:0005554	decreased circulating creatinine level	other	0.99855	0.99907	0.99751	0.99969	0.99964	0.99424	0.97367
MP:0006317	decreased urine sodium level	MP:0001762	polyuria	other	0.22961	0.20791	0.62048	0.26423	0.88306	0.57457	0.66016
MP:0002196	absent corpus callosum	GO:0030900	forebrain development	embryo-/morphogenesis	0.30349	0.25355	0.04363	0.05125	0.0510798	0.220486	0.45124
MP:0000897	abnormal midbrain morphology	MP:0000841	abnormal hindbrain morphology	embryo-/morphogenesis	0.30255	0.314918	0.56403	0.527925	0.430826	0.548886	0.874465
MP:0002925	abnormal cardiovascular development	MP:0009890	cleft secondary palate	embryo-/morphogenesis	0.13238	0.15425	0.29621	0.664994	0.09501	0.0256461	0.102079
MP:0002051	skin papilloma	MP:0001216	abnormal epidermal layer morphology	embryo-/morphogenesis	0.69569	0.64202	0.60801	0.58535	0.65902	0.545242	0.310317
MP:0004876	decreased mean systemic arterial blood pressure	MP:0004876	decreased mean systemic arterial blood pressure	other	0.62958	0.61045	0.384834	0.27662	0.842007	0.934969	0.321432
MP:0009321	increased histiocytic sarcoma incidence	MP:0002022	increased lymphoma incidence	other	0.758525	0.827222	0.79829	0.96099	0.99318	0.9144	0.266527
MP:0005553	increased circulating creatinine level	MP:0002705	dilated renal tubules	other	0.53386	0.52505	0.90047	0.61346	0.96531	0.90576	0.94179
MP:0003949	abnormal circulating lipid level	REACTOME_LIPOPROTEIN_METABOLISM	REACTOME_LIPOPROTEIN_METABOLISM	adipose/energy homeostasis	0.31152	0.35103	0.50653	0.35895	0.44155	0.45712	0.682104
MP:0003789	osteosarcoma	MP:0010363	increased fibrosarcoma incidence	other	0.129531	0.159844	0.00546	0.0227666	0.12307	0.23257	0.14167
MP:0002680	decreased corpora lutea number	MP:0001729	impaired embryo implantation	embryo-/morphogenesis	0.253792	0.19822	0.43143	0.26542	0.621078	0.594685	0.136037
MP:0000259	abnormal vascular development	MP:0004787	abnormal dorsal aorta morphology	embryo-/morphogenesis	0.250403	0.30209	0.20974	0.63911	0.03065	0.00187	0.10828
MP:0003961	decreased lean body mass	MP:0002079	increased circulating insulin level	adipose/energy homeostasis	0.20115	0.20886	0.10885	0.22198	0.07964	0.0954972	0.46028
MP:0001385	pup cannibalization	GO:0044456	synapse part	brain/nerves	0.13225	0.17101	0.735043	0.49488	0.04213	0.0678983	0.0659386
MP:0008883	abnormal enterocyte proliferation	MP:0003449	abnormal intestinal goblet cell morphology	embryo-/morphogenesis	0.17391	0.20754	0.36769	0.406767	0.59809	0.569623	0.388933
MP:0000484	abnormal pulmonary artery morphology	REACTOME_VEGF_LIGAND:RECEPTOR_INTERACTIONS	REACTOME_VEGF_LIGAND:RECEPTOR_INTERACTIONS	brain/nerves	0.38703	0.50472	0.0552525	0.656	0.137576	0.04044	0.000101732
MP:0000729	abnormal myogenesis	GO:0061061	muscle structure development	embryo-/morphogenesis	0.1815	0.19034	0.149019	0.164272	0.0393148	0.0217238	0.12256
MP:0001984	abnormal olfaction	GO:0021756	striatum development	embryo-/morphogenesis	0.5255	0.50481	0.354848	0.418013	0.11571	0.05195	0.475865
MP:0002864	abnormal ocular fundus morphology	MP:0008515	thin retinal outer nuclear layer	embryo-/morphogenesis	0.0522055	0.0564401	0.349997	0.111113	0.57014	0.45577	0.03601
MP:0000662	abnormal branching of the mammary ductal tree	MP:0001882	abnormal lactation	other	0.22107	0.18708	0.04574	0.09597	0.00526793	0.0099534	0.25921
MP:0003936	abnormal reproductive system development	ENSG00000164930	FZD6 PPI subnetwork	embryo-/morphogenesis	0.33773	0.36437	0.936434	0.60142	0.314329	0.255772	0.30505
MP:0001406	abnormal gait	MP:0001393	ataxia	brain/nerves	0.06637	0.05371	0.01275	0.00544	0.00739515	0.2314	0.732133
MP:0008029	abnormal paraxial mesoderm morphology	MP:0002231	abnormal primitive streak morphology	embryo-/morphogenesis	0.28153	0.29525	0.1237	0.10733	0.000381	0.00622404	0.439507
MP:0002132	abnormal respiratory system morphology	MP:0003209	abnormal pulmonary elastic fiber morphology	embryo-/morphogenesis	0.94465	0.96544	0.73454	0.981408	0.463878	0.121196	0.59109
MP:0003068	enlarged kidney	MP:0002705	dilated renal tubules	other	0.08296	0.09312	0.40437	0.33838	0.19631	0.00727	0.08321
MP:0000872	abnormal cerebellum external granule cell layer morphology	MP:0000852	small cerebellum	brain/nerves	0.17917	0.12938	0.03353	0.01976	0.318987	0.714616	0.688067
MP:0001304	cataracts	MP:0001303	abnormal lens morphology	embryo-/morphogenesis	0.60524	0.68781	0.944565	0.87869	0.849111	0.300063	0.27092
MP:0006011	abnormal endolymphatic duct morphology	MP:0002428	abnormal semicircular canal morphology	embryo-/morphogenesis	0.33465	0.36642	0.06804	0.23147	0.0074245	0.00849822	0.01943
MP:0008586	disorganized photoreceptor outer segment	MP:0008515	thin retinal outer nuclear layer	embryo-/morphogenesis	0.193812	0.194422	0.59407	0.240563	0.49925	0.16915	0.255916
MP:0001958	emphysema	MP:0003209	abnormal pulmonary elastic fiber morphology	embryo-/morphogenesis	0.66135	0.704668	0.2423	0.908001	0.0011	2.63e-05	0.00225
MP:0000639	abnormal adrenal gland morphology	REACTOME_STEROID_HORMONES	REACTOME_STEROID_HORMONES	embryo-/morphogenesis	0.38857	0.34062	0.74056	0.42639	0.0376	0.00548	0.03649
MP:0002752	abnormal somatic nervous system morphology	GO:0003002	regionalization	embryo-/morphogenesis	0.35693	0.37224	0.28835	0.35231	0.30022	0.39365	0.50946
MP:0001923	reduced female fertility	MP:0011086	partial postnatal lethality	embryo-/morphogenesis	0.46419	0.52013	0.39141	0.74094	0.07173	0.1223	0.11073
MP:0003503	decreased activity of thyroid	REACTOME_HORMONE_LIGAND:BINDING_RECEPTORS	REACTOME_HORMONE_LIGAND:BINDING_RECEPTORS	brain/nerves	0.59593	0.59202	0.33651	0.663938	0.01976	0.00147	0.01474
MP:0003057	abnormal epicardium morphology	ENSG00000182093	WRB PPI subnetwork	embryo-/morphogenesis	0.45457	0.48657	0.97669	0.9331	0.821311	0.361316	0.19695
MP:0008255	decreased megakaryocyte cell number	MP:0002413	abnormal megakaryocyte progenitor cell morphology	embryo-/morphogenesis	0.59586	0.56161	0.4922	0.70063	0.3859	0.175121	0.43538
MP:0001891	hydroencephaly	MP:0000825	dilated lateral ventricles	other	0.86238	0.87717	0.78508	0.764377	0.69213	0.589789	0.68478
MP:0001651	necrosis	MP:0004787	abnormal dorsal aorta morphology	embryo-/morphogenesis	0.665034	0.710242	0.868918	0.86177	0.166144	0.09052	0.789663
MP:0002127	abnormal cardiovascular system morphology	MP:0000267	abnormal heart development	embryo-/morphogenesis	0.38252	0.38722	0.0596074	0.158254	0.17501	0.09298	0.0751163
MP:0009289	decreased epididymal fat pad weight	MP:0002078	abnormal glucose homeostasis	adipose/energy homeostasis	0.55844	0.51477	0.735368	0.64307	0.00381	3.41e-05	0.02017
MP:0009764	decreased sensitivity to induced morbidity/mortality	MP:0002451	abnormal macrophage physiology	other	0.98974	0.98928	0.98676	0.997938	0.99804	0.950336	0.847604
MP:0001257	increased body length	MP:0002079	increased circulating insulin level	adipose/energy homeostasis	0.40224	0.36743	0.37728	0.65309	0.0767773	0.00899223	0.05954
MP:0000198	hypophosphatemia	GO:0072506	trivalent inorganic anion homeostasis	embryo-/morphogenesis	0.27802	0.229079	0.946665	0.81628	0.86601	0.17869	0.6685
MP:0001723	disorganized yolk sac vascular plexus	MP:0011098	complete embryonic lethality during organogenesis	embryo-/morphogenesis	0.74099	0.719007	0.930908	0.890107	0.80307	0.76385	0.61379
MP:0001919	abnormal reproductive system physiology	MP:0001134	absent corpus luteum	embryo-/morphogenesis	0.66897	0.66813	0.494656	0.68578	0.026217	0.000341304	0.327393
MP:0000277	abnormal heart shape	MP:0002747	abnormal aortic valve morphology	embryo-/morphogenesis	0.281811	0.246867	0.20835	0.11993	0.24005	0.09496	0.07095
MP:0001011	abnormal superior cervical ganglion morphology	MP:0001008	abnormal sympathetic ganglion morphology	embryo-/morphogenesis	0.30535	0.25447	0.387723	0.31189	0.756036	0.34391	0.0621363
MP:0008280	male germ cell apoptosis	MP:0001147	small testis	other	0.83945	0.84487	0.86935	0.92873	0.43586	0.24929	0.79009
MP:0004180	failure of initiation of embryo turning	MP:0011098	complete embryonic lethality during organogenesis	embryo-/morphogenesis	0.72136	0.819204	0.781233	0.97118	0.04312	0.00086	0.398153
MP:0000026	abnormal inner ear morphology	MP:0002428	abnormal semicircular canal morphology	embryo-/morphogenesis	0.77406	0.7848	0.712339	0.560008	0.83038	0.61125	0.067605
MP:0003988	disorganized embryonic tissue	MP:0001683	absent mesoderm	embryo-/morphogenesis	0.822259	0.869749	0.82106	0.93964	0.50236	0.54915	0.757745
MP:0003231	abnormal placenta vasculature	MP:0001716	abnormal placenta labyrinth morphology	embryo-/morphogenesis	0.78279	0.75696	0.72371	0.7867	0.00212	8.57848e-05	0.0138
MP:0002243	abnormal vomeronasal organ morphology	MP:0002237	abnormal nasal cavity morphology	embryo-/morphogenesis	0.07122	0.06304	0.55507	0.318335	0.371886	0.275677	0.459757
MP:0001292	abnormal lens vesicle development	MP:0005193	abnormal anterior eye segment morphology	embryo-/morphogenesis	0.19471	0.18473	0.345332	0.0292656	0.40586	0.94775	0.819544
MP:0001273	decreased metastatic potential	MP:0002463	abnormal neutrophil physiology	other	0.93256	0.93518	0.991868	0.952546	0.948137	0.729077	0.8867
MP:0002691	small stomach	GO:0048762	mesenchymal cell differentiation	other	0.391468	0.40747	0.60515	0.58405	0.65903	0.899956	0.578094
MP:0010900	abnormal pulmonary interalveolar septum morphology	MP:0003209	abnormal pulmonary elastic fiber morphology	embryo-/morphogenesis	0.627759	0.631898	0.2895	0.76029	0.00281	0.00267	0.04095
MP:0009748	abnormal behavioral response to addictive substance	MP:0009712	impaired conditioned place preference behavior	brain/nerves	0.538938	0.541648	0.14943	0.349103	0.32862	0.767357	0.33425
MP:0001289	persistence of hyaloid vascular system	GO:0001568	blood vessel development	embryo-/morphogenesis	0.53728	0.577297	0.76975	0.782895	0.03386	0.00972	0.03248
MP:0005152	pancytopenia	GO:0006303	double-strand break repair via nonhomologous end joining	embryo-/morphogenesis	0.269339	0.34867	0.86743	0.763241	0.234969	0.2153	0.1108
MP:0005558	decreased creatinine clearance	MP:0001762	polyuria	other	0.40133	0.40756	0.37531	0.39963	0.3976	0.212	0.64508
MP:0008596	increased circulating interleukin-6 level	MP:0002451	abnormal macrophage physiology	other	0.53128	0.54681	0.925378	0.872261	0.8428	0.563334	0.9611
MP:0001672	abnormal embryogenesis/ development	MP:0011098	complete embryonic lethality during organogenesis	embryo-/morphogenesis	0.16454	0.10992	0.06471	0.03844	0.09054	0.02051	0.0262962
MP:0003648	abnormal radial glial cell morphology	MP:0000788	abnormal cerebral cortex morphology	embryo-/morphogenesis	0.08813	0.07893	0.1663	0.05338	0.0366306	0.0893403	0.61716
MP:0002396	abnormal hematopoietic system morphology/development	MP:0000691	enlarged spleen	embryo-/morphogenesis	0.36693	0.36742	0.1945	0.48363	0.603943	0.842636	0.689458
MP:0001957	apnea	MP:0011087	complete neonatal lethality	embryo-/morphogenesis	0.26804	0.26863	0.52441	0.2613	0.82314	0.668022	0.57869
MP:0000875	abnormal cerebellar Purkinje cell layer	MP:0000852	small cerebellum	brain/nerves	0.01051	0.00514	0.00151	0.000136	0.0158838	0.38426	0.74828
MP:0010412	atrioventricular septal defect	MP:0000284	double outlet heart right ventricle	embryo-/morphogenesis	0.20338	0.22305	0.22579	0.5223	0.06492	0.181289	0.53343
MP:0004937	dilated heart	MP:0002753	dilated heart left ventricle	other	0.87937	0.88829	0.76928	0.7838	0.51916	0.175748	0.766936
MP:0001951	abnormal breathing pattern	MP:0011087	complete neonatal lethality	embryo-/morphogenesis	0.27402	0.28003	0.0229531	0.0697	0.0317635	0.130806	0.10786
MP:0002275	abnormal type II pneumocyte morphology	MP:0004779	abnormal production of surfactant	embryo-/morphogenesis	0.84672	0.863791	0.915603	0.991503	0.88418	0.64941	0.954431
MP:0002682	decreased mature ovarian follicle number	GO:0007127	meiosis I	other	0.40266	0.35908	0.75337	0.5919	0.7063	0.15086	0.566411
MP:0002084	abnormal developmental patterning	MP:0005221	abnormal rostral-caudal axis patterning	embryo-/morphogenesis	0.602561	0.551461	0.26692	0.4677	0.370161	0.418235	0.67086
MP:0011097	complete embryonic lethality before turning of embryo	MP:0011098	complete embryonic lethality during organogenesis	embryo-/morphogenesis	0.66222	0.61087	0.43989	0.824973	0.56163	0.446783	0.40137
MP:0002773	decreased circulating luteinizing hormone level	MP:0002780	decreased circulating testosterone level	other	0.00684	0.00735683	0.00983	0.0958	0.10054	0.146941	0.3181
MP:0009937	abnormal neuron differentiation	GO:0050767	regulation of neurogenesis	brain/nerves	0.35592	0.33222	0.06823	0.07566	0.0611	0.31858	0.11517
MP:0008877	abnormal DNA methylation	MP:0003787	abnormal imprinting	other	0.629321	0.701012	0.391574	0.66769	0.66078	0.721463	0.71566
MP:0000886	abnormal cerebellar granule layer	MP:0000852	small cerebellum	brain/nerves	0.0360845	0.0241898	0.0021	0.00371	0.0624706	0.720327	0.482397
MP:0000492	abnormal rectum morphology	GO:0060512	prostate gland morphogenesis	embryo-/morphogenesis	0.760461	0.772161	0.715	0.893518	0.214628	0.01605	0.00703
MP:0008714	lung carcinoma	MP:0002022	increased lymphoma incidence	other	0.108257	0.137957	0.50672	0.249332	0.73476	0.96306	0.65158
MP:0001713	decreased trophoblast giant cell number	MP:0001716	abnormal placenta labyrinth morphology	embryo-/morphogenesis	0.04677	0.0447311	0.04687	0.07469	0.198275	0.219151	0.40044
MP:0002022	increased lymphoma incidence	MP:0002022	increased lymphoma incidence	other	0.0163906	0.0203594	0.10321	0.341402	0.31919	0.481112	0.506254
MP:0009967	abnormal neuron proliferation	GO:0048844	artery morphogenesis	embryo-/morphogenesis	0.5605	0.53543	0.145001	0.16733	0.22086	0.653937	0.6431
MP:0002781	increased circulating testosterone level	GO:0017046	peptide hormone binding	other	0.229646	0.233898	0.28522	0.464967	0.457742	0.14353	0.788303
MP:0006346	small branchial arch	MP:0006354	abnormal fourth branchial arch artery morphology	embryo-/morphogenesis	0.329716	0.293247	0.6108	0.33638	0.38239	0.10507	0.45142
MP:0000709	enlarged thymus	MP:0000691	enlarged spleen	other	0.34842	0.36285	0.28249	0.4117	0.80947	0.83522	0.60385
MP:0011353	expanded mesangial matrix	MP:0008140	podocyte foot process effacement	other	0.604842	0.557334	0.509151	0.25732	0.39382	0.10872	0.20247
MP:0000852	small cerebellum	MP:0000852	small cerebellum	brain/nerves	0.01851	0.00989	0.000137	8.2e-05	0.0136443	0.506771	0.880313
MP:0001622	abnormal vasculogenesis	MP:0011098	complete embryonic lethality during organogenesis	embryo-/morphogenesis	0.219509	0.153349	0.49757	0.547772	0.02707	0.00502225	0.0729037
MP:0000690	absent spleen	MP:0004936	impaired branching involved in ureteric bud morphogenesis	embryo-/morphogenesis	0.924991	0.940148	0.88962	0.88974	0.330712	0.0446845	0.09739
MP:0001261	obese	MP:0002079	increased circulating insulin level	adipose/energy homeostasis	0.39216	0.316772	0.07774	0.333501	0.00951287	0.0501788	0.06809
MP:0003920	abnormal heart right ventricle morphology	MP:0002753	dilated heart left ventricle	embryo-/morphogenesis	0.648397	0.600388	0.166732	0.53183	0.19841	0.05541	0.00127804
MP:0004279	abnormal rostral migratory stream morphology	MP:0000813	abnormal hippocampus layer morphology	embryo-/morphogenesis	0.1342	0.13026	0.0560531	0.0405131	0.13971	0.814361	0.584936
MP:0003702	abnormal chromosome morphology	GO:0044427	chromosomal part	embryo-/morphogenesis	0.25351	0.293419	0.5076	0.85203	0.52411	0.707995	0.505268
MP:0003722	absent ureter	MP:0004936	impaired branching involved in ureteric bud morphogenesis	embryo-/morphogenesis	0.0583156	0.04663	0.07321	0.0454	0.097565	0.309664	0.42324
MP:0000470	abnormal stomach morphology	MP:0004139	abnormal gastric parietal cell morphology	embryo-/morphogenesis	0.46267	0.42322	0.410817	0.55128	0.292742	0.253109	0.95087
MP:0009660	abnormal induced retinal neovascularization	GO:0001568	blood vessel development	embryo-/morphogenesis	0.6008	0.57157	0.497479	0.73793	0.05931	0.0215246	0.238973
MP:0005582	increased renin activity	MP:0005582	increased renin activity	other	0.86862	0.87479	0.991819	0.95905	0.99638	0.87847	0.99469
MP:0005459	decreased percent body fat	MP:0005659	decreased susceptibility to diet-induced obesity	adipose/energy homeostasis	0.26319	0.21202	0.357027	0.25991	0.01767	0.00205	0.0341
MP:0006007	abnormal basal ganglion morphology	MP:0000788	abnormal cerebral cortex morphology	embryo-/morphogenesis	0.161072	0.115552	0.0576045	0.016809	0.02925	0.29318	0.816301
MP:0001750	increased circulating follicle stimulating hormone level	MP:0001134	absent corpus luteum	embryo-/morphogenesis	0.0741314	0.07334	0.49514	0.5009	0.457438	0.10164	0.254349
MP:0001614	abnormal blood vessel morphology	GO:0001568	blood vessel development	embryo-/morphogenesis	0.260004	0.3573	0.155825	0.72949	0.00242	2.12e-05	3.80042e-06
MP:0004030	induced chromosome breakage	REACTOME_DNA_REPAIR	REACTOME_DNA_REPAIR	other	0.18149	0.12047	0.6231	0.17185	0.82014	0.97533	0.13629
MP:0008947	increased neuron number	MP:0002961	abnormal axon guidance	brain/nerves	0.0241061	0.0204203	0.05225	0.00425	0.12398	0.23709	0.83409
MP:0004892	increased adiponectin level	MP:0005659	decreased susceptibility to diet-induced obesity	adipose/energy homeostasis	0.69379	0.660509	0.916349	0.965535	0.09494	0.00451524	0.82463
MP:0002082	postnatal lethality	MP:0011086	partial postnatal lethality	embryo-/morphogenesis	0.23537	0.25512	0.50342	0.346	0.04823	0.0249981	0.19063
MP:0005591	decreased vasodilation	MP:0006144	increased systemic arterial systolic blood pressure	other	0.0958954	0.104421	0.028986	0.0509217	0.0582486	0.10264	0.0196111
MP:0003087	absent allantois	MP:0005030	absent amnion	other	0.52993	0.53314	0.26054	0.33228	0.0308	0.00548	0.527484
MP:0002754	dilated heart right ventricle	MP:0002753	dilated heart left ventricle	other	0.0563219	0.0650441	0.379403	0.617251	0.004	0.000165	0.01103
MP:0000479	abnormal enterocyte morphology	MP:0003449	abnormal intestinal goblet cell morphology	embryo-/morphogenesis	0.5687	0.56658	0.66156	0.32266	0.617428	0.385316	0.542802
MP:0004950	abnormal brain vasculature morphology	GO:0001568	blood vessel development	embryo-/morphogenesis	0.0207	0.02103	0.37918	0.03855	0.28193	0.793421	0.63932
MP:0000965	abnormal sensory neuron morphology	MP:0001008	abnormal sympathetic ganglion morphology	embryo-/morphogenesis	0.0207816	0.02339	0.25908	0.06032	0.10338	0.588278	0.6926
MP:0003396	abnormal embryonic hematopoiesis	MP:0011098	complete embryonic lethality during organogenesis	embryo-/morphogenesis	0.188	0.199926	0.75528	0.55186	0.10415	0.01394	0.197711
MP:0005164	abnormal response to injury	MP:0002451	abnormal macrophage physiology	other	0.25919	0.24634	0.313473	0.23479	0.0835812	0.0584176	0.785852
MP:0002230	abnormal primitive streak formation	MP:0002231	abnormal primitive streak morphology	embryo-/morphogenesis	0.48387	0.48769	0.2937	0.30831	0.01515	0.0947722	0.507691
MP:0002362	abnormal spleen marginal zone morphology	MP:0008135	small Peyer's patches	embryo-/morphogenesis	0.660885	0.634491	0.46163	0.437078	0.8822	0.90328	0.7694
MP:0002667	decreased circulating aldosterone level	GO:0006700	C21-steroid hormone biosynthetic process	other	0.80682	0.82623	0.92878	0.98596	0.94371	0.509999	0.31022
MP:0004252	abnormal direction of heart looping	GO:0060271	cilium morphogenesis	embryo-/morphogenesis	0.54285	0.5905	0.12642	0.14734	0.12645	0.09034	0.09288
MP:0009766	increased sensitivity to xenobiotic induced morbidity/mortality	MP:0008567	decreased interferon-gamma secretion	embryo-/morphogenesis	0.88251	0.9112	0.99498	0.98357	0.807543	0.778703	0.94846
MP:0001664	abnormal digestion	MP:0005582	increased renin activity	other	0.867284	0.815414	0.943938	0.969646	0.99301	0.9946	0.51879
MP:0004982	abnormal osteoclast morphology	MP:0000067	osteopetrosis	embryo-/morphogenesis	0.53248	0.43185	0.669395	0.63543	0.99603	0.876309	0.0679792
MP:0001074	abnormal vagus nerve morphology	MP:0001081	abnormal cranial ganglia morphology	embryo-/morphogenesis	0.13129	0.12616	0.0475182	0.063881	0.01802	0.08693	0.21291
MP:0000747	muscle weakness	MP:0003084	abnormal skeletal muscle fiber morphology	embryo-/morphogenesis	0.720504	0.698738	0.067	0.122758	0.0144492	0.02671	0.00764
MP:0011110	partial preweaning lethality	MP:0011086	partial postnatal lethality	embryo-/morphogenesis	0.232246	0.40198	0.241898	0.72624	0.06307	0.0618	0.810044
MP:0008584	photoreceptor outer segment degeneration	MP:0008515	thin retinal outer nuclear layer	brain/nerves	0.0219309	0.020482	0.0916095	0.0378264	0.44914	0.25118	0.37031
MP:0001152	Leydig cell hyperplasia	MP:0001152	Leydig cell hyperplasia	other	0.255456	0.32462	0.26681	0.47101	0.586195	0.3091	0.50722
MP:0000762	abnormal tongue morphology	MP:0009890	cleft secondary palate	embryo-/morphogenesis	0.91457	0.9341	0.4247	0.76101	0.3507	0.5664	0.942624
MP:0004905	decreased uterus weight	MP:0001134	absent corpus luteum	embryo-/morphogenesis	0.02312	0.02717	0.49487	0.40587	0.229114	0.20356	0.30214
MP:0005166	decreased susceptibility to injury	ENSG00000110324	IL10RA PPI subnetwork	other	0.99061	0.99345	0.989108	0.99971	0.95272	0.488481	0.829215
MP:0004261	abnormal embryonic neuroepithelium morphology	MP:0000914	exencephaly	embryo-/morphogenesis	0.2116	0.256556	0.26944	0.4033	0.21674	0.204387	0.114065
MP:0001545	abnormal hematopoietic system physiology	MP:0000691	enlarged spleen	other	0.527511	0.53822	0.405434	0.21935	0.94758	0.957644	0.74085
MP:0004784	abnormal anterior cardinal vein morphology	MP:0004787	abnormal dorsal aorta morphology	embryo-/morphogenesis	0.0807042	0.0748513	0.12383	0.12498	0.04999	0.04406	0.176479
MP:0006144	increased systemic arterial systolic blood pressure	MP:0006144	increased systemic arterial systolic blood pressure	other	0.80387	0.83104	0.36272	0.59778	0.488923	0.13427	0.14171
MP:0006000	abnormal corneal epithelium morphology	MP:0001312	abnormal cornea morphology	embryo-/morphogenesis	0.915909	0.918665	0.907292	0.858609	0.78101	0.79518	0.491019
MP:0003912	decreased drinking behavior	ENSG00000149968	MMP3 PPI subnetwork	brain/nerves	0.882311	0.874182	0.806055	0.62486	0.91772	0.999108	0.46154
MP:0000819	abnormal olfactory bulb morphology	MP:0000788	abnormal cerebral cortex morphology	embryo-/morphogenesis	0.522886	0.464073	0.0359	0.02229	0.0736128	0.61642	0.651112
MP:0002176	increased brain weight	REACTOME_PIP3_ACTIVATES_AKT_SIGNALING	REACTOME_PIP3_ACTIVATES_AKT_SIGNALING	other	0.10553	0.10936	0.0169001	0.148412	0.02708	0.04755	0.05915
MP:0003703	abnormal vestibulocochlear ganglion morphology	MP:0004310	small otic vesicle	embryo-/morphogenesis	0.7078	0.732372	0.316855	0.661655	0.00588	0.00496	0.00711
MP:0004401	increased cochlear outer hair cell number	MP:0005106	abnormal incus morphology	embryo-/morphogenesis	0.04425	0.04278	0.0684968	0.06285	0.154579	0.10661	0.56676
MP:0000539	distended urinary bladder	GO:0006940	regulation of smooth muscle contraction	other	0.03875	0.0171	0.3285	0.01704	0.74423	0.90867	0.78803
MP:0006069	abnormal retinal neuronal layer morphology	MP:0008515	thin retinal outer nuclear layer	embryo-/morphogenesis	0.136274	0.132208	0.468736	0.151832	0.44294	0.32191	0.0529
MP:0010903	abnormal pulmonary alveolus wall morphology	MP:0003209	abnormal pulmonary elastic fiber morphology	embryo-/morphogenesis	0.79571	0.788877	0.38773	0.84541	0.691646	0.588397	0.189403
MP:0001200	thick skin	MP:0001240	abnormal epidermis stratum corneum morphology	embryo-/morphogenesis	0.50233	0.49011	0.84544	0.77996	0.418587	0.10872	0.261639
MP:0008028	pregnancy-related premature death	ENSG00000163083	INHBB PPI subnetwork	other	0.28425	0.27297	0.25631	0.429771	0.698128	0.80792	0.563002
MP:0000820	abnormal choroid plexus morphology	MP:0000841	abnormal hindbrain morphology	embryo-/morphogenesis	0.960178	0.95831	0.58564	0.623147	0.82619	0.85239	0.98024
MP:0000759	abnormal skeletal muscle morphology	MP:0003084	abnormal skeletal muscle fiber morphology	embryo-/morphogenesis	0.662474	0.635969	0.03363	0.105761	0.00898806	0.0208059	0.03782
MP:0008058	abnormal DNA repair	REACTOME_DNA_REPAIR	REACTOME_DNA_REPAIR	other	0.47545	0.46014	0.16753	0.30905	0.30667	0.85244	0.92584
MP:0002940	variable body spotting	MP:0005171	absent coat pigmentation	other	0.73498	0.70047	0.80198	0.47667	0.97091	0.975183	0.816676
MP:0005097	polychromatophilia	MP:0002640	reticulocytosis	other	0.33596	0.3279	0.22433	0.12463	0.07852	0.192007	0.260036
MP:0008553	increased circulating tumor necrosis factor level	MP:0002451	abnormal macrophage physiology	other	0.95201	0.96051	0.96957	0.978648	0.994311	0.587537	0.83357
MP:0004981	decreased neuronal precursor cell number	GO:0050767	regulation of neurogenesis	brain/nerves	0.842733	0.812439	0.81396	0.741419	0.920542	0.980687	0.99491
MP:0005222	abnormal somite size	MP:0000592	short tail	embryo-/morphogenesis	0.3048	0.30999	0.5776	0.42322	0.01725	0.00100848	0.0492841
MP:0002741	small olfactory bulb	GO:0030900	forebrain development	embryo-/morphogenesis	0.184934	0.161457	0.01113	0.01499	0.0986612	0.355946	0.09751
MP:0006269	abnormal mammary gland growth during pregnancy	MP:0001882	abnormal lactation	other	0.1928	0.21989	0.41747	0.83552	0.212183	0.0784806	0.56279
MP:0008813	decreased common myeloid progenitor cell number	MP:0008813	decreased common myeloid progenitor cell number	other	0.411882	0.367166	0.32142	0.27331	0.26788	0.31074	0.174093
MP:0000292	distended pericardium	MP:0011098	complete embryonic lethality during organogenesis	embryo-/morphogenesis	0.390829	0.332216	0.0901477	0.187546	0.480448	0.34605	0.0332888
MP:0004819	decreased skeletal muscle mass	MP:0003084	abnormal skeletal muscle fiber morphology	embryo-/morphogenesis	0.714509	0.681756	0.1078	0.197532	0.049967	0.0403693	0.04178
MP:0002211	abnormal primary sex determination	GO:0007530	sex determination	other	0.249543	0.2898	0.54747	0.30605	0.32438	0.42037	0.10377
MP:0001426	polydipsia	MP:0001762	polyuria	other	0.66891	0.64239	0.82248	0.64115	0.99474	0.75762	0.68534
MP:0004486	decreased response of heart to induced stress	GO:0003015	heart process	other	0.51178	0.48138	0.45636	0.54749	0.31928	0.10512	0.01299
MP:0008456	abnormal retinal rod cell outer segment morphology	MP:0008515	thin retinal outer nuclear layer	embryo-/morphogenesis	0.172361	0.163024	0.595565	0.195037	0.71021	0.50603	0.259074
MP:0000493	rectal prolapse	MP:0003449	abnormal intestinal goblet cell morphology	embryo-/morphogenesis	0.843231	0.861547	0.37652	0.832696	0.29995	0.242236	0.198772
MP:0004188	delayed embryo turning	GO:0060271	cilium morphogenesis	embryo-/morphogenesis	0.47829	0.52002	0.0734669	0.225656	0.01875	0.01736	0.1136
MP:0004701	decreased circulating insulin-like growth factor I level	MP:0009712	impaired conditioned place preference behavior	brain/nerves	0.25032	0.30242	0.07165	0.197594	0.504324	0.900723	0.19641
MP:0002871	albuminuria	MP:0008140	podocyte foot process effacement	other	0.15814	0.12576	0.629767	0.4995	0.32776	0.0111331	0.303646
MP:0011260	abnormal head mesenchyme morphology	MP:0002231	abnormal primitive streak morphology	embryo-/morphogenesis	0.07399	0.07275	0.03199	0.05535	6.7e-05	6.8e-05	0.000378
MP:0001078	abnormal phrenic nerve morphology	MP:0001053	abnormal neuromuscular synapse morphology	embryo-/morphogenesis	0.767557	0.780461	0.85058	0.89195	0.734063	0.858786	0.56816
MP:0002371	abnormal thymus cortex morphology	MP:0005095	decreased T cell proliferation	embryo-/morphogenesis	0.73665	0.76064	0.83714	0.83968	0.48601	0.34847	0.6292
MP:0002018	malignant tumors	MP:0002038	carcinoma	other	0.09806	0.11845	0.08579	0.06758	0.0327432	0.14403	0.07242
MP:0004066	abnormal primitive node morphology	MP:0002231	abnormal primitive streak morphology	embryo-/morphogenesis	0.359055	0.372727	0.431378	0.348577	0.02475	0.07428	0.33647
MP:0010308	decreased tumor latency	MP:0002022	increased lymphoma incidence	other	0.61833	0.6237	0.42488	0.50974	0.51323	0.57872	0.777447
MP:0004395	increased cochlear inner hair cell number	MP:0005106	abnormal incus morphology	embryo-/morphogenesis	0.227683	0.219802	0.11618	0.38006	0.0365154	0.042749	0.07205
MP:0001824	abnormal thymus involution	MP:0003793	abnormal submandibular gland morphology	embryo-/morphogenesis	0.17927	0.16733	0.01916	0.17187	0.06407	0.05297	0.3558
MP:0005159	azoospermia	MP:0001147	small testis	other	0.648	0.66131	0.72832	0.87098	0.44091	0.19223	0.14873
MP:0001787	pericardial edema	MP:0011098	complete embryonic lethality during organogenesis	embryo-/morphogenesis	0.732205	0.665157	0.05298	0.02992	0.09597	0.06026	0.0203074
MP:0006355	abnormal sixth branchial arch artery morphology	MP:0006354	abnormal fourth branchial arch artery morphology	embryo-/morphogenesis	0.5	0.52616	0.65343	0.6779	0.13418	0.04232	0.08282
MP:0001916	intracerebral hemorrhage	REACTOME_INTERFERON_ALPHABETA_SIGNALING	REACTOME_INTERFERON_ALPHABETA_SIGNALING	other	0.791915	0.7832	0.69209	0.823074	0.629504	0.685885	0.449592
MP:0005030	absent amnion	MP:0005030	absent amnion	other	0.01421	0.01485	0.118215	0.04955	0.38201	0.14729	0.90769
MP:0006043	decreased apoptosis	REACTOME_INTRINSIC_PATHWAY_FOR_APOPTOSIS	REACTOME_INTRINSIC_PATHWAY_FOR_APOPTOSIS	other	0.47777	0.47638	0.50959	0.43304	0.787035	0.29307	0.95007
MP:0008254	increased megakaryocyte cell number	MP:0000245	abnormal erythropoiesis	other	0.897147	0.90096	0.6504	0.62944	0.973736	0.976232	0.87827
MP:0004076	abnormal vitelline vascular remodeling	MP:0004787	abnormal dorsal aorta morphology	embryo-/morphogenesis	0.437119	0.426261	0.36364	0.38618	0.21732	0.04483	0.0357203
MP:0001566	hyperphosphatemia	GO:0072506	trivalent inorganic anion homeostasis	embryo-/morphogenesis	0.60818	0.617813	0.87182	0.66638	0.877839	0.34677	0.97783
MP:0003674	oxidative stress	GO:0048037	cofactor binding	other	0.24243	0.20577	0.60493	0.28744	0.25066	0.33698	0.314396
MP:0001245	thick dermal layer	MP:0008495	decreased IgG1 level	other	0.41837	0.40556	0.0793751	0.24813	0.357436	0.166935	0.00147071
MP:0003606	kidney failure	MP:0002705	dilated renal tubules	other	0.17447	0.15918	0.49382	0.36871	0.452348	0.12077	0.336702
MP:0006090	abnormal utricle morphology	MP:0002428	abnormal semicircular canal morphology	embryo-/morphogenesis	0.402982	0.42661	0.62082	0.4476	0.541902	0.865005	0.844216
MP:0003934	abnormal pancreas development	KEGG_MATURITY_ONSET_DIABETES_OF_THE_YOUNG	KEGG_MATURITY_ONSET_DIABETES_OF_THE_YOUNG	embryo-/morphogenesis	0.20828	0.18244	0.1619	0.07489	0.32561	0.636172	0.70196
MP:0003420	delayed intramembranous bone ossification	MP:0000106	abnormal basisphenoid bone morphology	embryo-/morphogenesis	0.17659	0.14478	0.458985	0.171797	0.22981	0.0558919	0.0570881
MP:0011085	complete postnatal lethality	MP:0011087	complete neonatal lethality	embryo-/morphogenesis	0.00781	0.00738	0.01497	0.00155	0.286455	0.867035	0.859721
MP:0008554	decreased circulating tumor necrosis factor level	MP:0002451	abnormal macrophage physiology	other	0.98941	0.98311	0.93859	0.75048	0.97716	0.558554	0.66774
MP:0004259	small placenta	MP:0001716	abnormal placenta labyrinth morphology	embryo-/morphogenesis	0.2216	0.241349	0.21509	0.62436	0.521536	0.280023	0.91877
MP:0000784	forebrain hypoplasia	MP:0000783	abnormal forebrain morphology	embryo-/morphogenesis	0.09275	0.10252	0.13008	0.1708	0.12492	0.05581	0.54977
MP:0005123	increased circulating growth hormone level	MP:0002079	increased circulating insulin level	adipose/energy homeostasis	0.04467	0.04042	0.17125	0.03816	0.357303	0.77565	0.54483
MP:0010724	thick interventricular septum	MP:0002753	dilated heart left ventricle	other	0.77248	0.78447	0.70434	0.75552	0.23307	0.13677	0.7977
MP:0001676	abnormal apical ectodermal ridge morphology	GO:0035108	limb morphogenesis	embryo-/morphogenesis	0.47686	0.53227	0.382473	0.345815	0.35712	0.43581	0.0313662
MP:0005319	abnormal enzyme/ coenzyme level	MP:0002118	abnormal lipid homeostasis	adipose/energy homeostasis	0.887233	0.8942	0.22884	0.766042	0.492876	0.422172	0.73172
MP:0005564	increased hemoglobin content	MP:0000245	abnormal erythropoiesis	other	0.946306	0.953123	0.83814	0.8316	0.522428	0.41846	0.73711
MP:0002968	increased circulating alkaline phosphatase level	MP:0011228	abnormal vitamin D level	other	0.22342	0.21647	0.58429	0.51598	0.84678	0.30298	0.56265
MP:0001127	small ovary	MP:0002777	absent ovarian follicles	other	0.26284	0.24058	0.50515	0.65397	0.17398	0.0483	0.19504
MP:0005215	abnormal pancreatic islet morphology	KEGG_MATURITY_ONSET_DIABETES_OF_THE_YOUNG	KEGG_MATURITY_ONSET_DIABETES_OF_THE_YOUNG	embryo-/morphogenesis	0.15767	0.11763	0.051	0.04216	0.13433	0.47802	0.63186
MP:0003974	abnormal endocardium morphology	MP:0004787	abnormal dorsal aorta morphology	embryo-/morphogenesis	0.0256977	0.0500232	0.11328	0.31665	0.00284	0.000541639	0.00313
MP:0001147	small testis	MP:0001147	small testis	other	0.50573	0.47337	0.85396	0.79184	0.57928	0.23369	0.64089
MP:0004056	abnormal myocardium compact layer morphology	MP:0000284	double outlet heart right ventricle	embryo-/morphogenesis	0.17106	0.18814	0.17282	0.492959	0.461419	0.267762	0.199929
MP:0005566	decreased blood urea nitrogen level	MP:0005554	decreased circulating creatinine level	other	0.170189	0.169988	0.964032	0.968682	0.244913	0.019845	0.126098
MP:0005441	increased urine calcium level	MP:0011228	abnormal vitamin D level	other	0.48434	0.47507	0.90741	0.58355	0.94723	0.85158	0.99254
MP:0002834	decreased heart weight	MP:0002753	dilated heart left ventricle	other	0.06995	0.08423	0.07701	0.12895	0.0895929	0.0918558	0.36365
MP:0006356	abnormal third branchial arch artery morphology	MP:0006354	abnormal fourth branchial arch artery morphology	embryo-/morphogenesis	0.376627	0.43144	0.79474	0.65702	0.17759	0.0654537	0.03314
MP:0002023	B cell derived lymphoma	MP:0002022	increased lymphoma incidence	other	0.429522	0.378105	0.07919	0.12132	0.23036	0.328201	0.0570745
MP:0001762	polyuria	MP:0001762	polyuria	other	0.15339	0.1557	0.77893	0.51693	0.75959	0.19105	0.91026
MP:0000373	belly spot	MP:0005171	absent coat pigmentation	other	0.49464	0.45488	0.762006	0.38097	0.93032	0.920165	0.19376
MP:0004787	abnormal dorsal aorta morphology	MP:0004787	abnormal dorsal aorta morphology	embryo-/morphogenesis	0.191856	0.198125	0.52761	0.54121	0.03588	0.00055	0.20023
MP:0010182	decreased susceptibility to weight gain	GO:0032994	protein-lipid complex	adipose/energy homeostasis	0.379256	0.339874	0.21516	0.22514	0.606746	0.361364	0.6836
MP:0003014	abnormal kidney medulla morphology	MP:0001762	polyuria	embryo-/morphogenesis	0.88587	0.88305	0.83883	0.9769	0.63954	0.17186	0.964134
MP:0005185	decreased circulating progesterone level	REACTOME_HORMONE_LIGAND:BINDING_RECEPTORS	REACTOME_HORMONE_LIGAND:BINDING_RECEPTORS	brain/nerves	0.0947607	0.11951	0.28866	0.44936	0.0233189	0.0246579	0.291276
MP:0000013	abnormal adipose tissue distribution	MP:0002079	increased circulating insulin level	adipose/energy homeostasis	0.13411	0.12321	0.16624	0.177193	0.33371	0.204118	0.389675
MP:0000751	myopathy	MP:0003084	abnormal skeletal muscle fiber morphology	embryo-/morphogenesis	0.500536	0.500997	0.03052	0.218428	0.00537146	0.00122587	3.88e-05
MP:0001299	abnormal eye distance/ position	MP:0005193	abnormal anterior eye segment morphology	embryo-/morphogenesis	0.23431	0.23299	0.400484	0.28602	0.228306	0.56981	0.647975
MP:0003194	abnormal frequency of paradoxical sleep	MP:0001501	abnormal sleep pattern	other	0.36408	0.3183	0.10431	0.24331	0.00667684	0.00101565	0.06424
MP:0005217	abnormal pancreatic beta cell morphology	KEGG_MATURITY_ONSET_DIABETES_OF_THE_YOUNG	KEGG_MATURITY_ONSET_DIABETES_OF_THE_YOUNG	embryo-/morphogenesis	0.11486	0.10578	0.52932	0.63752	0.3293	0.15362	0.08752
MP:0008657	increased interleukin-1 beta secretion	MP:0002451	abnormal macrophage physiology	other	0.37349	0.4004	0.52725	0.49266	0.1419	0.03998	0.915041
MP:0005090	increased double-negative T cell number	MP:0005092	decreased double-positive T cell number	embryo-/morphogenesis	0.3175	0.32364	0.53897	0.36193	0.450773	0.12513	0.37791
MP:0001209	spontaneous skin ulceration	MP:0002451	abnormal macrophage physiology	other	0.21648	0.25761	0.15757	0.484974	0.287642	0.0975168	0.05051
MP:0002086	abnormal extraembryonic tissue morphology	MP:0011098	complete embryonic lethality during organogenesis	embryo-/morphogenesis	0.08173	0.0808	0.004558	0.0281335	0.00216	0.0071	0.01261
MP:0000194	hypercalcemia	MP:0011228	abnormal vitamin D level	other	0.23278	0.26638	0.74276	0.49585	0.97148	0.68666	0.92453
MP:0002192	hydrops fetalis	GO:0001568	blood vessel development	embryo-/morphogenesis	0.0927816	0.111643	0.80381	0.83126	0.0853941	0.000561915	0.06249
MP:0010519	atrioventricular block	MP:0003896	prolonged PR interval	embryo-/morphogenesis	0.06367	0.061305	0.0130295	0.00798	0.057403	0.018465	0.0245586
MP:0004620	cervical vertebral fusion	MP:0003048	abnormal cervical vertebrae morphology	embryo-/morphogenesis	0.380174	0.397016	0.02522	0.214229	0.00987	0.00210116	0.04792
MP:0001917	intraventricular hemorrhage	MP:0011098	complete embryonic lethality during organogenesis	embryo-/morphogenesis	0.49828	0.40796	0.20408	0.22061	0.48516	0.95784	0.37655
MP:0004249	abnormal crista ampullaris morphology	MP:0002428	abnormal semicircular canal morphology	embryo-/morphogenesis	0.239804	0.244717	0.23025	0.28399	0.368467	0.696168	0.570148
MP:0002098	abnormal vibrissa morphology	MP:0003809	abnormal hair shaft morphology	embryo-/morphogenesis	0.88955	0.87909	0.78181	0.76487	0.95482	0.87283	0.741448
MP:0001675	abnormal ectoderm development	MP:0005221	abnormal rostral-caudal axis patterning	embryo-/morphogenesis	0.19465	0.20178	0.20234	0.26272	0.12164	0.498243	0.408428
MP:0011084	partial lethality at weaning	MP:0001393	ataxia	brain/nerves	0.19696	0.28312	0.09004	0.462809	0.40726	0.585218	0.530133
MP:0004184	abnormal baroreceptor physiology	MP:0004876	decreased mean systemic arterial blood pressure	brain/nerves	0.46632	0.47469	0.173	0.37347	0.132534	0.00398641	0.16166
MP:0011427	mesangial cell hyperplasia	MP:0008140	podocyte foot process effacement	other	0.903234	0.894768	0.27714	0.34047	0.227114	0.0678102	0.15613
MP:0001092	abnormal trigeminal ganglion morphology	MP:0001081	abnormal cranial ganglia morphology	embryo-/morphogenesis	0.0993822	0.11163	0.427174	0.386379	0.107653	0.186054	0.62155
MP:0000496	abnormal small intestine morphology	GO:0048565	digestive tract development	embryo-/morphogenesis	0.74492	0.79381	0.52611	0.79947	0.63697	0.6957	0.819
MP:0004763	absent brainstem auditory evoked potential	MP:0004763	absent brainstem auditory evoked potential	other	0.16137	0.17588	0.55022	0.2995	0.71262	0.931879	0.36223
MP:0001714	absent trophoblast giant cells	GO:0001825	blastocyst formation	other	0.539466	0.546435	0.27981	0.72735	0.192096	0.153881	0.38853
MP:0002762	ectopic cerebellar granule cells	MP:0000852	small cerebellum	brain/nerves	0.19085	0.177078	0.05111	0.0630189	0.193739	0.75943	0.42069
MP:0000034	abnormal vestibule morphology	MP:0002428	abnormal semicircular canal morphology	embryo-/morphogenesis	0.151858	0.159571	0.43589	0.311262	0.298235	0.28639	0.26869
MP:0004510	myositis	MP:0003084	abnormal skeletal muscle fiber morphology	embryo-/morphogenesis	0.16508	0.17671	0.01566	0.0303	0.0374	0.18763	0.171695
MP:0005517	decreased liver regeneration	GO:0010573	vascular endothelial growth factor production	other	0.54616	0.55244	0.411865	0.707	0.586358	0.178734	0.209762
MP:0003077	abnormal cell cycle	KEGG_CELL_CYCLE	KEGG_CELL_CYCLE	other	0.0833171	0.0800783	0.49496	0.228632	0.8205	0.782081	0.43995
MP:0008782	increased B cell apoptosis	MP:0005017	decreased B cell number	other	0.452224	0.430294	0.33485	0.16368	0.88143	0.70329	0.68162
MP:0005182	increased circulating estradiol level	MP:0002780	decreased circulating testosterone level	other	0.566329	0.68052	0.93835	0.91729	0.515906	0.194516	0.552814
MP:0000885	ectopic Purkinje cell	MP:0000852	small cerebellum	brain/nerves	0.484396	0.436593	0.04398	0.10977	0.120765	0.752532	0.74252
MP:0010279	increased gastrointestinal tumor incidence	MP:0002404	increased intestinal adenoma incidence	other	0.13499	0.14128	0.16239	0.17991	0.01974	0.09528	0.36432
MP:0000681	abnormal thyroid gland morphology	MP:0005122	increased circulating thyroid-stimulating hormone level	embryo-/morphogenesis	0.630152	0.64858	0.868508	0.71961	0.586019	0.20987	0.12819
MP:0000322	increased granulocyte number	MP:0002451	abnormal macrophage physiology	other	0.45351	0.46881	0.29024	0.49245	0.27384	0.47852	0.62526
MP:0001845	abnormal inflammatory response	MP:0002451	abnormal macrophage physiology	other	0.97301	0.97285	0.970162	0.94413	0.887118	0.815778	0.97632
MP:0001340	abnormal eyelid morphology	MP:0001216	abnormal epidermal layer morphology	embryo-/morphogenesis	0.26322	0.30061	0.55244	0.60784	0.337572	0.332759	0.1074
MP:0000714	increased thymocyte number	MP:0005095	decreased T cell proliferation	other	0.17478	0.19755	0.75644	0.77714	0.0426609	0.00550001	0.3984
MP:0002458	abnormal B cell number	MP:0005017	decreased B cell number	other	0.25403	0.26506	0.3848	0.19724	0.581247	0.293197	0.68802
MP:0001377	abnormal mating frequency	MP:0001729	impaired embryo implantation	embryo-/morphogenesis	0.06737	0.06957	0.33964	0.249704	0.212037	0.400121	0.3622
MP:0001290	delayed eyelid opening	MP:0011086	partial postnatal lethality	embryo-/morphogenesis	0.0085	0.00891	0.01107	0.0614	0.0648005	0.435082	0.132166
MP:0001231	abnormal epidermis stratum basale morphology	MP:0001216	abnormal epidermal layer morphology	embryo-/morphogenesis	0.613464	0.611048	0.331319	0.848226	0.50054	0.396038	0.63854
MP:0008725	enlarged heart atrium	MP:0002753	dilated heart left ventricle	other	0.52938	0.48785	0.76769	0.4234	0.3097	0.30376	0.37824
MP:0003084	abnormal skeletal muscle fiber morphology	MP:0003084	abnormal skeletal muscle fiber morphology	embryo-/morphogenesis	0.48843	0.45383	0.04978	0.06454	0.00282435	0.00584808	0.01867
MP:0009503	abnormal mammary gland duct morphology	MP:0001882	abnormal lactation	embryo-/morphogenesis	0.596801	0.57341	0.06817	0.20986	0.179238	0.286489	0.864742
MP:0000418	focal hair loss	GO:0022404	molting cycle process	other	0.38962	0.4227	0.62297	0.62301	0.13611	0.08501	0.05738
MP:0008392	decreased primordial germ cell number	ENSG00000183691	NOG PPI subnetwork	other	0.87694	0.8807	0.87732	0.908484	0.34088	0.125446	0.95295
MP:0011143	thick lung-associated mesenchyme	MP:0010825	abnormal lung saccule morphology	embryo-/morphogenesis	0.27803	0.30646	0.32246	0.52671	0.22776	0.02874	0.0019865
MP:0001552	increased circulating triglyceride level	MP:0002118	abnormal lipid homeostasis	adipose/energy homeostasis	0.75896	0.72814	0.85608	0.77334	0.00125	1.45e-05	0.04074
MP:0000250	abnormal vasoconstriction	MP:0004876	decreased mean systemic arterial blood pressure	other	0.78627	0.7565	0.24932	0.39479	0.557938	0.572952	0.02201
MP:0003178	left pulmonary isomerism	MP:0000644	dextrocardia	other	0.94668	0.95519	0.88298	0.94379	0.732277	0.278597	0.74664
MP:0005322	abnormal serotonin level	MP:0005643	decreased dopamine level	other	0.15997	0.14729	0.57586	0.12959	0.575099	0.985119	0.96721
MP:0003149	abnormal tectorial membrane morphology	MP:0004763	absent brainstem auditory evoked potential	embryo-/morphogenesis	0.297409	0.305559	0.66256	0.56225	0.72953	0.77354	0.23271
MP:0000005	increased brown adipose tissue amount	MP:0002079	increased circulating insulin level	adipose/energy homeostasis	0.825679	0.806417	0.42474	0.459973	0.00961495	0.00176026	0.01884
MP:0009754	enhanced behavioral response to cocaine	GO:0044309	neuron spine	brain/nerves	0.14919	0.067309	0.0441465	0.0512036	0.387119	0.937245	0.379399
MP:0011092	complete embryonic lethality	MP:0011098	complete embryonic lethality during organogenesis	embryo-/morphogenesis	0.65465	0.65607	0.187895	0.350842	0.00144855	0.00154972	0.0593043
MP:0004274	abnormal embryonic/fetal subventricular zone morphology	MP:0000788	abnormal cerebral cortex morphology	embryo-/morphogenesis	0.0281899	0.0207192	0.192254	0.0228578	0.01833	0.0290905	0.17093
MP:0002622	abnormal cochlear hair cell morphology	MP:0004399	abnormal cochlear outer hair cell morphology	embryo-/morphogenesis	0.97986	0.97616	0.955069	0.917739	0.919315	0.972133	0.964622
MP:0008843	absent subcutaneous adipose tissue	MP:0002118	abnormal lipid homeostasis	adipose/energy homeostasis	0.68773	0.6769	0.936548	0.67881	0.658825	0.0619396	0.04612
MP:0000596	abnormal liver development	MP:0011098	complete embryonic lethality during organogenesis	embryo-/morphogenesis	0.10987	0.10735	0.172278	0.166971	0.08078	0.01578	0.15448
MP:0006319	abnormal epididymal fat pad morphology	MP:0002078	abnormal glucose homeostasis	adipose/energy homeostasis	0.8226	0.82143	0.30938	0.85684	0.02442	0.00045975	0.10424
MP:0002875	decreased erythrocyte cell number	MP:0002640	reticulocytosis	other	0.75659	0.75419	0.20622	0.15098	0.252121	0.152128	0.255773
MP:0003290	intestinal hypoperistalsis	MP:0001045	abnormal enteric ganglia morphology	embryo-/morphogenesis	0.14722	0.12588	0.500505	0.08285	0.87761	0.976612	0.21579
MP:0009278	abnormal bone marrow cell physiology	MP:0002451	abnormal macrophage physiology	other	0.49679	0.45463	0.88612	0.5848	0.30182	0.01842	0.402797
MP:0004938	dilated vasculature	ENSG00000150093	ITGB1 PPI subnetwork	other	0.28487	0.35074	0.81098	0.83433	0.01902	0.000367	0.00666
MP:0001931	abnormal oogenesis	GO:0007127	meiosis I	other	0.93701	0.91109	0.94222	0.90364	0.63635	0.32071	0.41595
MP:0006341	small first branchial arch	MP:0000267	abnormal heart development	embryo-/morphogenesis	0.441514	0.440337	0.26459	0.288894	0.87466	0.781709	0.02027
MP:0002085	abnormal embryonic tissue morphology	MP:0011098	complete embryonic lethality during organogenesis	embryo-/morphogenesis	0.57636	0.60961	0.37398	0.81581	0.00092	9.5e-05	0.000397
MP:0004003	abnormal vascular endothelial cell physiology	GO:0001568	blood vessel development	embryo-/morphogenesis	0.0669271	0.08568	0.0914053	0.32146	0.15973	0.00193245	0.338425
MP:0002768	small adrenal glands	REACTOME_STEROID_HORMONES	REACTOME_STEROID_HORMONES	other	0.19792	0.24405	0.50247	0.57015	0.43546	0.624559	0.14106
MP:0003566	abnormal cell adhesion	GO:0005912	adherens junction	other	0.26473	0.27119	0.108069	0.12559	0.0244123	0.0142858	0.11547
MP:0003985	renal fibrosis	MP:0005582	increased renin activity	other	0.89079	0.87881	0.97488	0.90837	0.9576	0.30356	0.974152
MP:0001721	absent visceral yolk sac blood islands	MP:0004787	abnormal dorsal aorta morphology	embryo-/morphogenesis	0.0114277	0.02344	0.20832	0.31065	0.00381	0.00145	0.0979847
MP:0002163	abnormal gland morphology	MP:0003793	abnormal submandibular gland morphology	embryo-/morphogenesis	0.34126	0.33206	0.64205	0.412001	0.62623	0.533961	0.83664
MP:0002988	decreased urine osmolality	MP:0001762	polyuria	other	0.10175	0.1111	0.37774	0.20418	0.5926	0.32369	0.869835
MP:0005132	decreased luteinizing hormone level	REACTOME_HORMONE_LIGAND:BINDING_RECEPTORS	REACTOME_HORMONE_LIGAND:BINDING_RECEPTORS	brain/nerves	0.24831	0.30062	0.0399	0.45188	0.03662	0.307528	0.15508
MP:0010380	inner cell mass apoptosis	MP:0004966	abnormal inner cell mass proliferation	other	0.82588	0.77277	0.29488	0.06378	0.845951	0.92782	0.50607
MP:0008000	increased ovary tumor incidence	MP:0001152	Leydig cell hyperplasia	other	0.494514	0.509803	0.867435	0.67664	0.454966	0.107916	0.13686
MP:0001119	abnormal female reproductive system morphology	MP:0002777	absent ovarian follicles	embryo-/morphogenesis	0.127459	0.12697	0.13741	0.411354	0.134591	0.1505	0.49759
MP:0008479	decreased spleen white pulp amount	MP:0005017	decreased B cell number	other	0.13485	0.13389	0.49648	0.12077	0.75341	0.65558	0.93865
MP:0003037	increased infarction size	MP:0001501	abnormal sleep pattern	other	0.791605	0.85298	0.228651	0.89497	0.211758	0.145358	0.703493
MP:0006009	abnormal neuronal migration	GO:0030900	forebrain development	embryo-/morphogenesis	0.443349	0.288799	0.0542804	0.0148679	0.131702	0.651839	0.587671
MP:0000966	decreased sensory neuron number	MP:0001081	abnormal cranial ganglia morphology	embryo-/morphogenesis	0.0670715	0.0517266	0.00507603	0.00148835	0.03545	0.493394	0.01871
MP:0001691	abnormal somite shape	MP:0005221	abnormal rostral-caudal axis patterning	embryo-/morphogenesis	0.441155	0.434157	0.481303	0.63191	0.240538	0.113712	0.00984
MP:0006264	decreased systemic arterial systolic blood pressure	MP:0005582	increased renin activity	other	0.17267	0.17752	0.43457	0.23466	0.8775	0.36199	0.44659
MP:0000531	right pulmonary isomerism	MP:0000644	dextrocardia	other	0.72158	0.651964	0.45614	0.512971	0.715708	0.774452	0.49371
MP:0003451	absent olfactory bulb	MP:0000783	abnormal forebrain morphology	embryo-/morphogenesis	0.03669	0.05828	0.02527	0.0507255	0.313298	0.741791	0.10166
MP:0004992	increased bone resorption	ENSG00000110324	IL10RA PPI subnetwork	other	0.34553	0.31979	0.6544	0.756206	0.168483	0.0440096	0.167155
MP:0010373	myeloid hyperplasia	MP:0005017	decreased B cell number	other	0.26711	0.25632	0.14957	0.1109	0.276764	0.510446	0.760707
MP:0002310	decreased susceptibility to hepatic steatosis	MP:0005659	decreased susceptibility to diet-induced obesity	adipose/energy homeostasis	0.84287	0.84534	0.64433	0.72572	0.00154	3.22e-05	0.0286632
MP:0009886	failure of palatal shelf elevation	MP:0009890	cleft secondary palate	embryo-/morphogenesis	0.37078	0.46111	0.297788	0.92992	0.35972	0.0333565	0.29501
MP:0001849	ear inflammation	MP:0011228	abnormal vitamin D level	other	0.589414	0.615062	0.669054	0.92725	0.41379	0.42965	0.814399
MP:0003864	abnormal midbrain development	MP:0000841	abnormal hindbrain morphology	embryo-/morphogenesis	0.425517	0.402383	0.22542	0.14149	0.08329	0.06179	0.7547
MP:0002452	abnormal antigen presenting cell physiology	MP:0002451	abnormal macrophage physiology	other	0.93197	0.94202	0.99312	0.992008	0.999344	0.998798	0.96568
MP:0002279	abnormal diaphragm morphology	MP:0003084	abnormal skeletal muscle fiber morphology	embryo-/morphogenesis	0.771647	0.745235	0.1185	0.34079	0.03548	0.00550289	4.04e-05
MP:0005293	impaired glucose tolerance	MP:0002079	increased circulating insulin level	adipose/energy homeostasis	0.03399	0.02065	0.03416	0.01026	0.00411	0.00948059	0.00756
MP:0000967	abnormal sensory neuron projections	MP:0002961	abnormal axon guidance	brain/nerves	0.00960448	0.00526881	0.064054	0.00219	0.12239	0.636348	0.847458
MP:0004901	decreased male germ cell number	MP:0001147	small testis	other	0.660207	0.70312	0.5733	0.77148	0.8165	0.66814	0.452795
MP:0008825	abnormal cardiac epithelial to mesenchymal transition	MP:0000267	abnormal heart development	embryo-/morphogenesis	0.5539	0.51094	0.09784	0.20754	0.06837	0.00921	0.0321908
MP:0001770	abnormal iron level	MP:0008807	increased liver iron level	other	0.656836	0.647741	0.649894	0.307319	0.23994	0.386279	0.60402
MP:0009593	absent chorion	MP:0005030	absent amnion	other	0.02553	0.0237	0.275143	0.03881	0.884772	0.4404	0.9431
MP:0003352	increased circulating renin level	MP:0005582	increased renin activity	other	0.11015	0.10506	0.69334	0.34812	0.792917	0.473167	0.414123
MP:0003830	abnormal testis development	MP:0001147	small testis	embryo-/morphogenesis	0.886597	0.873996	0.97408	0.9552	0.614247	0.03264	0.65177
MP:0002546	mydriasis	MP:0005193	abnormal anterior eye segment morphology	embryo-/morphogenesis	0.05778	0.0630452	0.0840969	0.0550635	0.14411	0.33994	0.102395
MP:0009541	increased thymocyte apoptosis	MP:0005092	decreased double-positive T cell number	embryo-/morphogenesis	0.12799	0.10957	0.05563	0.0674	0.233311	0.316445	0.918996
MP:0008539	decreased susceptibility to induced colitis	MP:0002451	abnormal macrophage physiology	other	0.95006	0.94712	0.99899	0.997233	0.99665	0.731897	0.99315
MP:0003562	abnormal pancreatic beta cell physiology	KEGG_MATURITY_ONSET_DIABETES_OF_THE_YOUNG	KEGG_MATURITY_ONSET_DIABETES_OF_THE_YOUNG	other	0.03061	0.01892	0.08444	0.03451	0.3549	0.60865	0.26406
MP:0001199	thin skin	GO:0022404	molting cycle process	other	0.33777	0.29941	0.53483	0.25973	0.277408	0.329394	0.409392
MP:0005264	glomerulosclerosis	MP:0008140	podocyte foot process effacement	other	0.87181	0.84928	0.95058	0.85851	0.14133	0.00651825	0.309859
MP:0000601	small liver	MP:0000245	abnormal erythropoiesis	other	0.01135	0.01435	0.03351	0.07918	0.121112	0.14024	0.03109
MP:0001786	skin edema	MP:0001879	abnormal lymphatic vessel morphology	embryo-/morphogenesis	0.26881	0.379155	0.791858	0.77396	0.63774	0.126051	0.554172
MP:0005251	blepharitis	MP:0000691	enlarged spleen	other	0.80032	0.7735	0.88904	0.760886	0.54309	0.27919	0.31792
MP:0005145	increased circulating VLDL cholesterol level	GO:0032994	protein-lipid complex	adipose/energy homeostasis	0.86797	0.84987	0.80783	0.91891	0.02947	0.00146	0.03943
MP:0001093	small trigeminal ganglion	MP:0001081	abnormal cranial ganglia morphology	embryo-/morphogenesis	0.20675	0.18788	0.02243	0.01816	0.23452	0.767783	0.725783
MP:0005294	abnormal heart ventricle morphology	MP:0000267	abnormal heart development	embryo-/morphogenesis	0.79239	0.762145	0.33773	0.53413	0.193591	0.216246	0.00715
MP:0004247	small pancreas	KEGG_MATURITY_ONSET_DIABETES_OF_THE_YOUNG	KEGG_MATURITY_ONSET_DIABETES_OF_THE_YOUNG	other	0.02699	0.02761	0.0286	0.02591	0.31023	0.309195	0.15423
MP:0008451	retinal rod cell degeneration	MP:0008515	thin retinal outer nuclear layer	other	0.176218	0.149692	0.522067	0.199105	0.67635	0.67664	0.360138
MP:0003157	impaired muscle relaxation	MP:0003084	abnormal skeletal muscle fiber morphology	embryo-/morphogenesis	0.778673	0.761346	0.35924	0.361161	0.135439	0.230817	0.08315
MP:0003333	liver fibrosis	KEGG_COMPLEMENT_AND_COAGULATION_CASCADES	KEGG_COMPLEMENT_AND_COAGULATION_CASCADES	other	0.34806	0.36892	0.826638	0.67966	0.97908	0.81257	0.516323
MP:0005156	bradykinesia	MP:0005643	decreased dopamine level	other	0.11857	0.13485	0.56717	0.500443	0.503343	0.892496	0.796402
MP:0008008	early cellular replicative senescence	GO:0004386	helicase activity	other	0.44042	0.40883	0.36168	0.4353	0.54344	0.348721	0.63425
MP:0003271	abnormal duodenum morphology	KEGG_MATURITY_ONSET_DIABETES_OF_THE_YOUNG	KEGG_MATURITY_ONSET_DIABETES_OF_THE_YOUNG	embryo-/morphogenesis	0.744888	0.716253	0.422941	0.4467	0.75446	0.72061	0.89363
MP:0001726	abnormal allantois morphology	MP:0005221	abnormal rostral-caudal axis patterning	embryo-/morphogenesis	0.105962	0.106227	0.24407	0.3158	0.0057	0.000344	0.111982
MP:0006400	decreased molar number	GO:0042476	odontogenesis	other	0.89507	0.92064	0.58276	0.85996	0.539545	0.304973	0.71728
MP:0001052	abnormal muscle innervation	MP:0001053	abnormal neuromuscular synapse morphology	embryo-/morphogenesis	0.207906	0.199382	0.00711012	0.0368412	0.00750156	0.0384713	0.04494
MP:0002314	abnormal respiratory mechanics	MP:0010825	abnormal lung saccule morphology	embryo-/morphogenesis	0.266502	0.274705	0.26504	0.276027	0.04469	0.20708	0.931333
MP:0001823	thymus hypoplasia	MP:0005092	decreased double-positive T cell number	embryo-/morphogenesis	0.33064	0.36596	0.37234	0.50423	0.416821	0.398664	0.73107
MP:0001922	reduced male fertility	MP:0002675	asthenozoospermia	other	0.42965	0.42566	0.7769	0.52499	0.349557	0.27176	0.1604
MP:0000688	lymphoid hyperplasia	MP:0008500	increased IgG2a level	other	0.96948	0.97409	0.57499	0.89544	0.88594	0.631526	0.638768
MP:0006089	abnormal vestibular saccule morphology	MP:0002428	abnormal semicircular canal morphology	embryo-/morphogenesis	0.367047	0.370243	0.6184	0.325838	0.639118	0.850915	0.622725
MP:0005331	insulin resistance	MP:0002079	increased circulating insulin level	adipose/energy homeostasis	0.67807	0.6462	0.72777	0.817259	0.0097	0.0006	0.00754
MP:0001306	small lens	MP:0001303	abnormal lens morphology	embryo-/morphogenesis	0.0129577	0.0185602	0.113513	0.0394996	0.55688	0.511197	0.237853
MP:0000864	abnormal cerebellum vermis morphology	MP:0000864	abnormal cerebellum vermis morphology	embryo-/morphogenesis	0.25249	0.20677	0.00861	0.00201	0.080792	0.151433	0.655378
MP:0008546	abnormal vesicle-mediated transport	ENSG00000155980	KIF5A PPI subnetwork	other	0.01059	0.01004	0.01699	0.01248	0.17934	0.90932	0.947931
MP:0003667	hemangiosarcoma	MP:0002038	carcinoma	other	0.55872	0.62043	0.543515	0.68123	0.94669	0.750905	0.721762
MP:0002075	abnormal coat/hair pigmentation	MP:0005172	reduced eye pigmentation	other	0.70103	0.66015	0.82151	0.61889	0.7409	0.80706	0.52781
MP:0000752	dystrophic muscle	MP:0003084	abnormal skeletal muscle fiber morphology	embryo-/morphogenesis	0.601007	0.563905	0.0242765	0.130098	0.00238222	0.00112296	0.05717
MP:0005312	pericardial effusion	MP:0011098	complete embryonic lethality during organogenesis	embryo-/morphogenesis	0.37286	0.3511	0.61626	0.18384	0.198459	0.157685	0.02586
MP:0003732	abnormal retinal outer plexiform layer morphology	MP:0008515	thin retinal outer nuclear layer	embryo-/morphogenesis	0.08532	0.0827738	0.265599	0.189336	0.60457	0.555532	0.26429
MP:0008721	abnormal chemokine level	GO:0006954	inflammatory response	other	0.999375	0.9991	0.997927	0.997701	0.86091	0.77989	0.99958
MP:0001792	impaired wound healing	GO:0031012	extracellular matrix	other	0.985657	0.987319	0.573228	0.9427	0.687612	0.149814	0.0014858
MP:0003132	increased pre-B cell number	MP:0005017	decreased B cell number	other	0.43479	0.47882	0.26174	0.21819	0.6667	0.38349	0.78004
MP:0001882	abnormal lactation	MP:0001882	abnormal lactation	other	0.01477	0.0178825	0.398214	0.442728	0.10626	0.0248019	0.10818
MP:0001384	abnormal pup retrieval	GO:0044456	synapse part	brain/nerves	0.383681	0.351494	0.407596	0.242663	0.532228	0.849485	0.47215
MP:0002687	oligozoospermia	MP:0001147	small testis	other	0.791653	0.795687	0.95813	0.94426	0.90161	0.51912	0.510161
MP:0004025	polyploidy	GO:0072332	signal transduction by p53 class mediator resulting in induction of apoptosis	other	0.53707	0.55539	0.91723	0.66897	0.864489	0.540014	0.53464
MP:0002774	small prostate gland	MP:0002780	decreased circulating testosterone level	other	0.06856	0.05623	0.19401	0.20743	0.216579	0.1116	0.0483157
MP:0008807	increased liver iron level	MP:0008807	increased liver iron level	other	0.5921	0.59009	0.48001	0.45142	0.551602	0.579689	0.627397
MP:0002673	abnormal sperm number	GO:0007283	spermatogenesis	other	0.99291	0.99196	0.92856	0.98834	0.987476	0.929014	0.732362
MP:0000182	increased circulating LDL cholesterol level	REACTOME_LIPOPROTEIN_METABOLISM	REACTOME_LIPOPROTEIN_METABOLISM	adipose/energy homeostasis	0.54344	0.58958	0.38412	0.74234	0.115207	0.0626503	0.456647
MP:0000689	abnormal spleen morphology	MP:0000691	enlarged spleen	embryo-/morphogenesis	0.6885	0.75102	0.90876	0.83348	0.91147	0.71216	0.991595
MP:0008208	decreased pro-B cell number	MP:0005017	decreased B cell number	other	0.00215826	0.00225311	0.03113	0.04531	0.02467	0.121469	0.0573557
MP:0000382	underdeveloped hair follicles	GO:0022404	molting cycle process	other	0.73785	0.73429	0.741672	0.50722	0.837265	0.853851	0.853444
MP:0008182	decreased marginal zone B cell number	MP:0005017	decreased B cell number	other	0.0926	0.08612	0.414153	0.05909	0.338956	0.375145	0.36036
MP:0006094	increased fat cell size	MP:0002079	increased circulating insulin level	adipose/energy homeostasis	0.39416	0.34036	0.29176	0.284192	0.0510639	0.00032678	0.04503
MP:0003728	abnormal retinal photoreceptor layer morphology	MP:0008515	thin retinal outer nuclear layer	embryo-/morphogenesis	0.170487	0.152017	0.290793	0.19377	0.61872	0.7397	0.52142
MP:0004502	decreased incidence of chemically-induced tumors	MP:0002451	abnormal macrophage physiology	other	0.771794	0.768837	0.56929	0.57492	0.51111	0.430123	0.708663
MP:0000371	diluted coat color	MP:0005172	reduced eye pigmentation	other	0.74204	0.72276	0.5819	0.5348	0.809476	0.901526	0.36469
MP:0000826	abnormal third ventricle morphology	MP:0000783	abnormal forebrain morphology	embryo-/morphogenesis	0.13189	0.14073	0.04615	0.03786	0.0391716	0.12915	0.412136
MP:0008088	abnormal T-helper 1 cell differentiation	MP:0008500	increased IgG2a level	other	0.81428	0.80801	0.803531	0.734379	0.61505	0.14796	0.929755
MP:0005669	increased circulating leptin level	MP:0002079	increased circulating insulin level	adipose/energy homeostasis	0.81968	0.82764	0.74659	0.909323	0.02548	0.00304	0.04296
MP:0011348	abnormal renal glomerulus basement membrane morphology	MP:0008140	podocyte foot process effacement	embryo-/morphogenesis	0.5729	0.5453	0.64486	0.339921	0.96334	0.76636	0.25047
MP:0001585	hemolytic anemia	MP:0002640	reticulocytosis	other	0.82686	0.84175	0.88587	0.81842	0.463967	0.230442	0.48669
MP:0003215	renal interstitial fibrosis	MP:0002705	dilated renal tubules	other	0.18779	0.17933	0.479897	0.4911	0.92847	0.390681	0.71619
MP:0001327	decreased retinal photoreceptor cell number	MP:0008515	thin retinal outer nuclear layer	brain/nerves	0.0902503	0.0781014	0.404307	0.123073	0.75643	0.45403	0.05682
MP:0002950	abnormal neural crest cell migration	MP:0001081	abnormal cranial ganglia morphology	embryo-/morphogenesis	0.14904	0.18244	0.18011	0.11314	0.0465853	0.190025	0.0248
MP:0009538	abnormal synapse morphology	MP:0001393	ataxia	brain/nerves	0.02009	0.00764	2.59e-05	1.6e-06	0.002508	0.47458	0.790594
MP:0008209	decreased pre-B cell number	MP:0005017	decreased B cell number	other	0.00882	0.00937	0.04363	0.00812	0.371164	0.314852	0.45104
MP:0001157	small seminal vesicle	REACTOME_HORMONE_LIGAND:BINDING_RECEPTORS	REACTOME_HORMONE_LIGAND:BINDING_RECEPTORS	brain/nerves	0.02558	0.0253	0.09085	0.07294	0.121426	0.0538803	0.03514
MP:0004779	abnormal production of surfactant	MP:0004779	abnormal production of surfactant	other	0.39141	0.42209	0.32141	0.46556	0.14998	0.00735854	0.31681
MP:0008515	thin retinal outer nuclear layer	MP:0008515	thin retinal outer nuclear layer	other	0.164052	0.167492	0.193925	0.180287	0.72391	0.68173	0.25091
MP:0005630	increased lung weight	MP:0010019	liver vascular congestion	other	0.697265	0.666842	0.69567	0.510808	0.334288	0.583545	0.70958
MP:0001053	abnormal neuromuscular synapse morphology	MP:0001053	abnormal neuromuscular synapse morphology	embryo-/morphogenesis	0.23355	0.21858	1.58e-05	0.00087	0.00182997	0.0714134	0.04978
MP:0002066	abnormal motor capabilities/coordination/movement	MP:0001393	ataxia	brain/nerves	0.14448	0.11416	0.01367	0.00354	0.03109	0.34704	0.314659
MP:0011402	renal cast	MP:0008140	podocyte foot process effacement	other	0.626383	0.618421	0.631135	0.53775	0.66974	0.206976	0.352026
MP:0002743	glomerulonephritis	MP:0004762	increased anti-double stranded DNA antibody level	embryo-/morphogenesis	0.93635	0.94407	0.979068	0.982433	0.98732	0.687825	0.87086
MP:0008221	abnormal hippocampal commissure morphology	GO:0030900	forebrain development	embryo-/morphogenesis	0.57113	0.554101	0.0262	0.14763	0.0455925	0.149543	0.37816
MP:0001272	increased metastatic potential	KEGG_ALLOGRAFT_REJECTION	KEGG_ALLOGRAFT_REJECTION	other	0.71173	0.74936	0.88042	0.85314	0.75073	0.65452	0.33889
MP:0004969	pale kidney	MP:0008140	podocyte foot process effacement	other	0.26569	0.23938	0.14977	0.26338	0.80508	0.4877	0.270226
MP:0008210	increased mature B cell number	MP:0004762	increased anti-double stranded DNA antibody level	embryo-/morphogenesis	0.84504	0.836463	0.540663	0.323973	0.72735	0.61961	0.69574
MP:0003383	abnormal gluconeogenesis	MP:0002078	abnormal glucose homeostasis	adipose/energy homeostasis	0.06011	0.06085	0.370522	0.06236	0.00532698	0.000258986	0.3854
MP:0003982	increased cholesterol level	MP:0002118	abnormal lipid homeostasis	adipose/energy homeostasis	0.277375	0.239485	0.05539	0.135341	0.04795	0.00672	0.30868
MP:0010299	increased mammary gland tumor incidence	MP:0002022	increased lymphoma incidence	other	0.10416	0.10825	0.338431	0.20805	0.665371	0.971765	0.130583
MP:0003917	increased kidney weight	MP:0002118	abnormal lipid homeostasis	adipose/energy homeostasis	0.831068	0.87002	0.944874	0.946288	0.5027	0.152822	0.229072
MP:0002060	abnormal skin morphology	MP:0001216	abnormal epidermal layer morphology	embryo-/morphogenesis	0.5161	0.44954	0.13449	0.08169	0.72843	0.50205	0.47706
MP:0000220	increased monocyte cell number	MP:0000691	enlarged spleen	other	0.37424	0.40032	0.0486	0.24635	0.48102	0.45354	0.48915
MP:0004568	fusion of glossopharyngeal and vagus nerve	MP:0004310	small otic vesicle	embryo-/morphogenesis	0.14596	0.18164	0.61648	0.5339	0.03398	0.00292999	0.00104
MP:0010948	abnormal double-strand DNA break repair	GO:0007127	meiosis I	embryo-/morphogenesis	0.942329	0.941878	0.75201	0.89694	0.49049	0.16028	0.497034
MP:0001096	abnormal glossopharyngeal ganglion morphology	MP:0001081	abnormal cranial ganglia morphology	embryo-/morphogenesis	0.10915	0.09857	0.0880251	0.0276522	0.00189406	0.04965	0.16032
MP:0009760	abnormal mitotic spindle morphology	ENSG00000134690	CDCA8 PPI subnetwork	embryo-/morphogenesis	0.13419	0.16403	0.31523	0.578661	0.43833	0.674693	0.855199
MP:0008412	increased cellular sensitivity to oxidative stress	GO:0042168	heme metabolic process	other	0.8406	0.82515	0.509517	0.404959	0.4759	0.243603	0.622753
MP:0006386	absent somites	MP:0002231	abnormal primitive streak morphology	embryo-/morphogenesis	0.03345	0.03506	0.03532	0.01316	0.0017	0.13701	0.02603
MP:0002079	increased circulating insulin level	MP:0002079	increased circulating insulin level	adipose/energy homeostasis	0.16775	0.16822	0.39315	0.38077	0.00459	0.000345	0.09646
MP:0001263	weight loss	GO:0006954	inflammatory response	other	0.27221	0.29691	0.89153	0.70062	0.341764	0.12632	0.585226
MP:0000706	small thymus	MP:0005092	decreased double-positive T cell number	embryo-/morphogenesis	0.06473	0.06129	0.12154	0.13378	0.286916	0.387711	0.410987
MP:0005408	hypopigmentation	MP:0005172	reduced eye pigmentation	other	0.82678	0.79187	0.90206	0.77916	0.88763	0.81641	0.39735
MP:0010551	abnormal coronary vessel morphology	GO:0001568	blood vessel development	embryo-/morphogenesis	0.192864	0.37434	0.103694	0.66197	0.01535	0.0116207	0.360594
MP:0008587	short photoreceptor outer segment	MP:0008515	thin retinal outer nuclear layer	embryo-/morphogenesis	0.212721	0.217912	0.458421	0.353948	0.79065	0.71368	0.22645
MP:0002693	abnormal pancreas physiology	KEGG_MATURITY_ONSET_DIABETES_OF_THE_YOUNG	KEGG_MATURITY_ONSET_DIABETES_OF_THE_YOUNG	other	0.25654	0.18862	0.11453	0.01523	0.55795	0.88683	0.662
MP:0005554	decreased circulating creatinine level	MP:0005554	decreased circulating creatinine level	other	0.63765	0.70212	0.96349	0.97142	0.98332	0.99168	0.78123
MP:0005075	abnormal melanosome morphology	GO:0048066	developmental pigmentation	embryo-/morphogenesis	0.57628	0.55509	0.91532	0.72959	0.71205	0.6523	0.613742
MP:0000230	abnormal systemic arterial blood pressure	MP:0006144	increased systemic arterial systolic blood pressure	other	0.20418	0.25524	0.35265	0.3715	0.36346	0.25563	0.25121
MP:0002655	abnormal keratinocyte morphology	MP:0001216	abnormal epidermal layer morphology	embryo-/morphogenesis	0.41811	0.43615	0.08063	0.26659	0.314242	0.48897	0.596205
MP:0001501	abnormal sleep pattern	MP:0001501	abnormal sleep pattern	other	0.23155	0.18605	0.16938	0.0623664	0.123588	0.137292	0.29864
MP:0004001	decreased hepatocyte proliferation	GO:0001889	liver development	embryo-/morphogenesis	0.3358	0.271018	0.51462	0.324447	0.600944	0.446788	0.35194
MP:0004957	abnormal blastocyst morphology	MP:0004966	abnormal inner cell mass proliferation	embryo-/morphogenesis	0.780264	0.763883	0.27724	0.15726	0.207108	0.36517	0.45103
MP:0004207	squamous cell carcinoma	MP:0002038	carcinoma	other	0.85468	0.86755	0.31446	0.42563	0.63525	0.754506	0.82519
MP:0001943	abnormal respiration	MP:0001045	abnormal enteric ganglia morphology	embryo-/morphogenesis	0.77586	0.75867	0.38549	0.51354	0.53426	0.88262	0.41712
MP:0005092	decreased double-positive T cell number	MP:0005092	decreased double-positive T cell number	embryo-/morphogenesis	0.58858	0.58381	0.48872	0.40216	0.30144	0.139099	0.49017
MP:0005452	abnormal adipose tissue amount	MP:0002079	increased circulating insulin level	adipose/energy homeostasis	0.46025	0.46068	0.623106	0.62338	0.20928	0.0579847	0.135212
MP:0002048	increased lung adenoma incidence	MP:0002038	carcinoma	other	0.479849	0.490105	0.36969	0.34881	0.70257	0.39408	0.107465
MP:0003954	abnormal Reichert's membrane morphology	REACTOME_ASPARAGINE_N:LINKED_GLYCOSYLATION	REACTOME_ASPARAGINE_N:LINKED_GLYCOSYLATION	embryo-/morphogenesis	0.31491	0.26236	0.286121	0.243817	0.0013194	1.92e-05	0.00476
MP:0000750	abnormal muscle regeneration	MP:0003084	abnormal skeletal muscle fiber morphology	embryo-/morphogenesis	0.4107	0.37273	0.132191	0.0794405	0.0446543	0.0253161	0.06056
MP:0002332	abnormal exercise endurance	MP:0003084	abnormal skeletal muscle fiber morphology	embryo-/morphogenesis	0.840057	0.815155	0.17408	0.33573	0.366861	0.328384	0.1266
MP:0004966	abnormal inner cell mass proliferation	MP:0004966	abnormal inner cell mass proliferation	other	0.37736	0.42694	0.8126	0.78965	0.87703	0.79437	0.888004
MP:0003031	acidosis	MP:0001762	polyuria	other	0.50337	0.48997	0.84875	0.44152	0.97748	0.74612	0.94286
MP:0008173	increased follicular B cell number	MP:0004762	increased anti-double stranded DNA antibody level	embryo-/morphogenesis	0.11002	0.117	0.237155	0.100735	0.60622	0.511517	0.59614
MP:0006142	abnormal sinoatrial node conduction	MP:0003896	prolonged PR interval	embryo-/morphogenesis	0.0979675	0.0892814	0.000924988	0.00362155	0.03247	0.05231	0.12981
MP:0001650	abnormal seizure response to electrical stimulation	GO:0044456	synapse part	brain/nerves	0.410759	0.40809	0.19725	0.07182	0.14509	0.32337	0.58295
MP:0001629	abnormal heart rate	GO:0003015	heart process	other	0.43876	0.3778	0.07315	0.02229	0.0313794	0.259535	0.0440514
MP:0004132	absent embryonic cilia	GO:0060271	cilium morphogenesis	embryo-/morphogenesis	0.55359	0.55677	0.2082	0.14577	0.2076	0.14252	0.06373
MP:0005643	decreased dopamine level	MP:0005643	decreased dopamine level	other	0.60057	0.433431	0.30574	0.08958	0.488275	0.64224	0.487364
MP:0003304	large intestinal inflammation	MP:0002451	abnormal macrophage physiology	other	0.26491	0.2475	0.61053	0.38454	0.16013	0.209799	0.731365
MP:0005449	abnormal food intake	REACTOME_GPCR_LIGAND_BINDING	REACTOME_GPCR_LIGAND_BINDING	other	0.425928	0.45544	0.58198	0.472829	0.244074	0.516729	0.54223
MP:0004409	abnormal crista ampullaris neuroepithelium morphology	MP:0002428	abnormal semicircular canal morphology	embryo-/morphogenesis	0.180711	0.134978	0.592397	0.15628	0.859862	0.96841	0.597522
MP:0000467	abnormal esophagus morphology	MP:0001216	abnormal epidermal layer morphology	embryo-/morphogenesis	0.856282	0.860307	0.48775	0.746553	0.705653	0.8779	0.912378
MP:0002928	abnormal bile duct morphology	GO:0060271	cilium morphogenesis	embryo-/morphogenesis	0.44542	0.46834	0.73775	0.49321	0.3003	0.0351402	0.19526
MP:0000828	abnormal fourth ventricle morphology	GO:0035329	hippo signaling cascade	embryo-/morphogenesis	0.742185	0.770159	0.810664	0.95045	0.908561	0.92325	0.218702
MP:0005178	increased circulating cholesterol level	MP:0002118	abnormal lipid homeostasis	adipose/energy homeostasis	0.79697	0.73917	0.83157	0.7289	0.08924	0.00881	0.02518
MP:0003953	abnormal hormone level	MP:0002079	increased circulating insulin level	adipose/energy homeostasis	0.76021	0.74343	0.878667	0.732711	0.123927	0.00880144	0.0775785
MP:0001921	reduced fertility	MP:0011086	partial postnatal lethality	embryo-/morphogenesis	0.1585	0.14765	0.09003	0.43234	0.192972	0.00746	0.02822
MP:0002650	abnormal ameloblast morphology	MP:0005358	abnormal incisor morphology	embryo-/morphogenesis	0.80988	0.81961	0.61138	0.71821	0.79921	0.82836	0.91733
MP:0006072	abnormal retinal apoptosis	MP:0008515	thin retinal outer nuclear layer	other	0.301475	0.286447	0.392811	0.34547	0.70534	0.533663	0.15397
MP:0001596	hypotension	MP:0004876	decreased mean systemic arterial blood pressure	other	0.0887	0.10642	0.05524	0.07733	0.2643	0.38322	0.733192
MP:0001322	abnormal iris morphology	MP:0005193	abnormal anterior eye segment morphology	embryo-/morphogenesis	0.10206	0.10745	0.63885	0.24035	0.706057	0.79137	0.1484
MP:0004097	abnormal cerebellar cortex morphology	MP:0000852	small cerebellum	brain/nerves	0.48983	0.44934	0.508637	0.325402	0.364942	0.60746	0.800855
MP:0004100	abnormal spinal cord interneuron morphology	GO:0021515	cell differentiation in spinal cord	embryo-/morphogenesis	0.223432	0.183299	0.09539	0.02534	0.389345	0.95114	0.71437
MP:0005465	abnormal T-helper 1 physiology	MP:0008567	decreased interferon-gamma secretion	other	0.999999	0.999999	0.998955	0.99992	0.999772	0.986191	0.998698
MP:0000811	hippocampal neuron degeneration	MP:0003354	astrocytosis	brain/nerves	0.454368	0.444691	0.108394	0.10863	0.0960012	0.39732	0.748146
MP:0001847	brain inflammation	GO:0009897	external side of plasma membrane	other	0.58051	0.65299	0.84441	0.91847	0.64241	0.568893	0.668576
MP:0000333	decreased bone marrow cell number	MP:0005017	decreased B cell number	other	0.84676	0.86943	0.518766	0.639314	0.10452	0.16597	0.172687
MP:0008057	abnormal DNA replication	ENSG00000132383	RPA1 PPI subnetwork	other	0.15854	0.16933	0.30663	0.18574	0.553219	0.18361	0.337993
MP:0001402	hypoactivity	MP:0001463	abnormal spatial learning	brain/nerves	0.00299	0.0025	0.02195	0.00208	0.0564833	0.804894	0.212235
MP:0000961	abnormal dorsal root ganglion morphology	GO:0050767	regulation of neurogenesis	brain/nerves	0.67092	0.6393	0.552563	0.67612	0.158805	0.35876	0.90962
MP:0002188	small heart	MP:0004787	abnormal dorsal aorta morphology	embryo-/morphogenesis	0.523102	0.503284	0.70469	0.43539	0.535105	0.141331	0.045923
MP:0004933	abnormal epididymis epithelium morphology	GO:0071371	cellular response to gonadotropin stimulus	embryo-/morphogenesis	0.524932	0.54678	0.77464	0.86753	0.66379	0.153608	0.361298
MP:0006107	abnormal fetal atrioventricular canal morphology	GO:0003205	cardiac chamber development	embryo-/morphogenesis	0.277904	0.296244	0.709506	0.83954	0.28999	0.0991	0.07951
MP:0009403	increased variability of skeletal muscle fiber size	MP:0003084	abnormal skeletal muscle fiber morphology	embryo-/morphogenesis	0.536983	0.478984	0.04156	0.0865631	0.0363874	0.0359699	0.01563
MP:0004838	abnormal neural fold elevation formation	MP:0000914	exencephaly	embryo-/morphogenesis	0.46246	0.54625	0.36132	0.62322	0.01142	0.0370072	0.0817958
MP:0002824	abnormal chorioallantoic fusion	GO:0005072	transforming growth factor beta receptor, cytoplasmic mediator activity	brain/nerves	0.72411	0.72531	0.413771	0.5309	0.34852	0.39143	0.374139
MP:0011294	renal glomerulus hypertrophy	MP:0002705	dilated renal tubules	other	0.75954	0.76349	0.90735	0.7586	0.96449	0.61283	0.878196
MP:0000372	irregular coat pigmentation	MP:0005171	absent coat pigmentation	other	0.39048	0.37755	0.64762	0.53374	0.662355	0.767534	0.183029
MP:0011346	renal tubule atrophy	MP:0002705	dilated renal tubules	other	0.36253	0.39357	0.78543	0.79873	0.77551	0.38301	0.904271
MP:0002643	poikilocytosis	MP:0002640	reticulocytosis	other	0.72682	0.71429	0.53351	0.37148	0.424748	0.488171	0.710443
MP:0008288	abnormal adrenal cortex morphology	REACTOME_STEROID_HORMONES	REACTOME_STEROID_HORMONES	embryo-/morphogenesis	0.37415	0.37839	0.74103	0.61136	0.48665	0.43258	0.455262
MP:0001724	abnormal extraembryonic endoderm formation	MP:0000267	abnormal heart development	embryo-/morphogenesis	0.534659	0.535029	0.703556	0.564549	0.10916	0.13079	0.389712
MP:0001148	enlarged testis	GO:0004861	cyclin-dependent protein kinase inhibitor activity	other	0.90031	0.8913	0.33375	0.54007	0.292601	0.06184	0.17474
MP:0004021	abnormal rod electrophysiology	MP:0008515	thin retinal outer nuclear layer	other	0.120415	0.118354	0.202662	0.141278	0.74911	0.74044	0.14937
MP:0008283	small hippocampus	GO:0060271	cilium morphogenesis	embryo-/morphogenesis	0.9206	0.92271	0.41377	0.46992	0.41051	0.53428	0.81547
MP:0005189	abnormal anogenital distance	MP:0002780	decreased circulating testosterone level	other	0.0389979	0.05003	0.40901	0.807445	0.62866	0.442978	0.39112
MP:0006379	abnormal spermatocyte morphology	GO:0045495	pole plasm	embryo-/morphogenesis	0.59748	0.61439	0.70411	0.83586	0.42653	0.15341	0.300765
MP:0008212	absent mature B cells	MP:0005017	decreased B cell number	other	0.013591	0.0107309	0.05042	0.02855	0.63954	0.647422	0.69564
MP:0001380	reduced male mating frequency	MP:0002780	decreased circulating testosterone level	other	0.54062	0.57731	0.3299	0.404503	0.469811	0.69693	0.945613
MP:0005179	decreased circulating cholesterol level	REACTOME_LIPOPROTEIN_METABOLISM	REACTOME_LIPOPROTEIN_METABOLISM	adipose/energy homeostasis	0.29423	0.30515	0.2307	0.3104	0.22991	0.1428	0.25542
MP:0001211	wrinkled skin	GO:0030057	desmosome	other	0.33367	0.35178	0.83107	0.42017	0.861977	0.600683	0.94906
MP:0001924	infertility	MP:0002777	absent ovarian follicles	other	0.11717	0.11291	0.18322	0.10187	0.200686	0.50306	0.00957
MP:0008133	decreased Peyer's patch number	MP:0008135	small Peyer's patches	other	0.15913	0.1742	0.09978	0.17198	0.28362	0.438976	0.08886
MP:0010090	increased circulating creatine kinase level	ENSG00000102683	SGCG PPI subnetwork	other	0.76423	0.72502	0.18067	0.24989	0.0626369	0.0165557	0.02786
MP:0009417	skeletal muscle atrophy	MP:0001053	abnormal neuromuscular synapse morphology	embryo-/morphogenesis	0.44863	0.48627	0.138597	0.33445	0.30512	0.1274	0.17555
MP:0003203	increased neuron apoptosis	ENSG00000169621	APLF PPI subnetwork	brain/nerves	0.26739	0.24574	0.44424	0.18721	0.40706	0.505385	0.61725
MP:0005150	cachexia	MP:0005092	decreased double-positive T cell number	embryo-/morphogenesis	0.955032	0.956782	0.715185	0.95788	0.967939	0.990247	0.373358
MP:0001410	head bobbing	MP:0005307	head tossing	other	0.02304	0.02814	0.104378	0.115788	0.723488	0.95523	0.49417
MP:0001132	absent mature ovarian follicles	MP:0001134	absent corpus luteum	embryo-/morphogenesis	0.066803	0.07704	0.13573	0.412777	0.279065	0.35882	0.11068
MP:0001194	dermatitis	MP:0000691	enlarged spleen	other	0.50203	0.49625	0.913481	0.688305	0.98422	0.91074	0.980547
MP:0005590	increased vasodilation	GO:0001568	blood vessel development	embryo-/morphogenesis	0.09156	0.104512	0.372961	0.65675	0.783266	0.19172	0.609393
MP:0004411	decreased endocochlear potential	MP:0004404	cochlear outer hair cell degeneration	other	0.76487	0.73901	0.569386	0.553105	0.906838	0.93353	0.083
MP:0003721	increased tumor growth/size	MP:0008567	decreased interferon-gamma secretion	other	0.57054	0.594	0.61387	0.55594	0.56692	0.412034	0.20833
MP:0001382	abnormal nursing	GO:0050767	regulation of neurogenesis	brain/nerves	0.07565	0.05948	0.226178	0.09545	0.081782	0.03284	0.30868
MP:0000523	cortical renal glomerulopathies	GO:0004861	cyclin-dependent protein kinase inhibitor activity	other	0.44367	0.44735	0.81092	0.83835	0.736022	0.474926	0.89742
MP:0009397	increased trophoblast giant cell number	ENSG00000183691	NOG PPI subnetwork	other	0.246941	0.303988	0.29303	0.851522	0.56716	0.3301	0.18245
MP:0001967	deafness	MP:0004763	absent brainstem auditory evoked potential	other	0.02605	0.024834	0.44665	0.07757	0.32936	0.708163	0.21323
MP:0005599	increased cardiac muscle contractility	GO:0030016	myofibril	other	0.898872	0.882167	0.27166	0.298872	0.13654	0.295374	0.09613
MP:0001417	decreased exploration in new environment	GO:0044456	synapse part	brain/nerves	0.64881	0.58392	0.12463	0.06372	0.73101	0.997943	0.87811
MP:0001929	abnormal gametogenesis	MP:0001147	small testis	other	0.61183	0.60805	0.54368	0.75343	0.64777	0.23801	0.20944
MP:0000298	absent atrioventricular cushions	GO:0003230	cardiac atrium development	embryo-/morphogenesis	0.74246	0.73048	0.28676	0.34942	0.0839056	0.0135733	0.0137799
MP:0002782	abnormal testes secretion	MP:0002780	decreased circulating testosterone level	other	0.483497	0.56663	0.875129	0.874018	0.72378	0.56771	0.52655
MP:0004835	abnormal miniature endplate potential	MP:0001053	abnormal neuromuscular synapse morphology	embryo-/morphogenesis	0.37157	0.37321	0.01521	0.180911	0.0562252	0.0585809	0.06528
MP:0004251	failure of heart looping	MP:0000267	abnormal heart development	embryo-/morphogenesis	0.22009	0.25316	0.201696	0.29031	0.0537753	0.00277854	0.00100116
MP:0001722	pale yolk sac	MP:0011098	complete embryonic lethality during organogenesis	embryo-/morphogenesis	0.013727	0.0142909	0.00491	0.01591	0.00984483	0.00262123	0.00479362
MP:0001846	increased inflammatory response	MP:0002451	abnormal macrophage physiology	other	0.50122	0.49718	0.81157	0.54891	0.69484	0.25762	0.90451
MP:0005172	reduced eye pigmentation	MP:0005172	reduced eye pigmentation	other	0.62384	0.6208	0.974867	0.83645	0.98619	0.86793	0.66837
MP:0004022	abnormal cone electrophysiology	MP:0008515	thin retinal outer nuclear layer	other	0.11887	0.11369	0.186463	0.150471	0.63587	0.67956	0.14607
MP:0001731	abnormal postnatal growth	GO:0040014	regulation of multicellular organism growth	embryo-/morphogenesis	0.05053	0.05477	0.06909	0.173867	7.4e-05	1.57e-05	0.05486
MP:0006270	abnormal mammary gland growth during lactation	MP:0001882	abnormal lactation	other	0.58857	0.60388	0.14792	0.36088	0.80648	0.69576	0.21384
MP:0004263	abnormal limb posture	MP:0001393	ataxia	brain/nerves	0.238086	0.208196	0.182467	0.120403	0.100538	0.11444	0.449385
MP:0001344	blepharoptosis	MP:0001008	abnormal sympathetic ganglion morphology	embryo-/morphogenesis	0.06852	0.07345	0.658234	0.27223	0.788722	0.938551	0.610894
MP:0002152	abnormal brain morphology	MP:0003354	astrocytosis	embryo-/morphogenesis	0.42166	0.40488	0.0145	0.0699375	0.0022	0.02208	0.32256
MP:0003270	intestinal obstruction	GO:0048565	digestive tract development	embryo-/morphogenesis	0.677975	0.661497	0.61828	0.76109	0.42677	0.10647	0.49621
MP:0002665	decreased circulating corticosterone level	REACTOME_STEROID_HORMONES	REACTOME_STEROID_HORMONES	other	0.56741	0.52022	0.47936	0.31491	0.13037	0.0684916	0.34849
MP:0001125	abnormal oocyte morphology	GO:0045495	pole plasm	embryo-/morphogenesis	0.938817	0.925021	0.917428	0.87578	0.58496	0.37179	0.82977
MP:0003227	abnormal vascular branching morphogenesis	GO:0001568	blood vessel development	embryo-/morphogenesis	0.23836	0.25435	0.345253	0.71217	0.03653	0.00238	0.07585
MP:0002893	ketoaciduria	KEGG_VALINE_LEUCINE_AND_ISOLEUCINE_DEGRADATION	KEGG_VALINE_LEUCINE_AND_ISOLEUCINE_DEGRADATION	other	0.10367	0.12133	0.03522	0.116754	0.0150163	0.0122959	0.16879
MP:0003729	abnormal photoreceptor outer segment morphology	MP:0008515	thin retinal outer nuclear layer	embryo-/morphogenesis	0.0640885	0.0685941	0.269656	0.0939931	0.55331	0.526889	0.32658
MP:0001700	abnormal embryo turning	MP:0000267	abnormal heart development	embryo-/morphogenesis	0.91144	0.874201	0.516616	0.57343	0.61763	0.79421	0.993069
MP:0000296	absent trabeculae carneae	MP:0000267	abnormal heart development	embryo-/morphogenesis	0.124143	0.107484	0.03647	0.01657	0.398256	0.13396	0.00377597
MP:0001510	abnormal coat appearance	MP:0003809	abnormal hair shaft morphology	embryo-/morphogenesis	0.59042	0.51873	0.876674	0.44751	0.727201	0.814945	0.73911
MP:0001685	abnormal endoderm development	MP:0005221	abnormal rostral-caudal axis patterning	embryo-/morphogenesis	0.64737	0.64443	0.27353	0.33446	0.0476143	0.058588	0.46255
MP:0003806	abnormal nucleotide metabolism	REACTOME_METABOLISM_OF_NUCLEOTIDES	REACTOME_METABOLISM_OF_NUCLEOTIDES	other	0.81545	0.846902	0.76189	0.97872	0.7029	0.72178	0.11961
MP:0002123	abnormal hematopoiesis	MP:0000245	abnormal erythropoiesis	other	0.574771	0.570212	0.66891	0.46878	0.2934	0.13172	0.669774
MP:0005560	decreased circulating glucose level	MP:0002078	abnormal glucose homeostasis	adipose/energy homeostasis	0.66624	0.63394	0.47446	0.45306	0.00484	0.000508637	0.19378
MP:0003403	absent placental labyrinth	MP:0011098	complete embryonic lethality during organogenesis	embryo-/morphogenesis	0.25414	0.25255	0.33479	0.30173	0.66596	0.61631	0.42476
MP:0010179	rough coat	GO:0005882	intermediate filament	other	0.942026	0.933612	0.985082	0.910512	0.99619	0.99977	0.98668
MP:0000889	abnormal cerebellar molecular layer	MP:0001393	ataxia	brain/nerves	0.41651	0.32435	0.0025	0.01978	0.0334257	0.5899	0.57549
MP:0002840	abnormal lens fiber morphology	MP:0001303	abnormal lens morphology	embryo-/morphogenesis	0.0187838	0.0256911	0.251362	0.110618	0.58142	0.6897	0.420764
MP:0003620	oliguria	MP:0005582	increased renin activity	other	0.97452	0.97324	0.770588	0.8292	0.64545	0.45111	0.97992
MP:0003724	increased susceptibility to induced arthritis	MP:0002463	abnormal neutrophil physiology	other	0.99573	0.997138	0.9732	0.99703	0.54259	0.147691	0.970703
MP:0000693	spleen hyperplasia	MP:0000691	enlarged spleen	other	0.67899	0.697431	0.73292	0.69722	0.74268	0.262608	0.6775
MP:0002780	decreased circulating testosterone level	MP:0002780	decreased circulating testosterone level	other	0.17164	0.17997	0.4875	0.561342	0.0974738	0.0263156	0.422724
MP:0000609	abnormal liver physiology	MP:0002118	abnormal lipid homeostasis	adipose/energy homeostasis	0.62289	0.60796	0.86627	0.77998	0.05162	0.01831	0.2774
MP:0000377	abnormal hair follicle morphology	MP:0003809	abnormal hair shaft morphology	embryo-/morphogenesis	0.7721	0.7889	0.78085	0.57757	0.91855	0.95061	0.80917
MP:0006380	abnormal spermatid morphology	MP:0002675	asthenozoospermia	embryo-/morphogenesis	0.666317	0.69959	0.52927	0.76731	0.38948	0.37234	0.921561
MP:0004096	abnormal midbrain-hindbrain boundary development	GO:0021532	neural tube patterning	embryo-/morphogenesis	0.05154	0.05374	0.07217	0.06034	0.368083	0.417406	0.09299
MP:0009409	abnormal skeletal muscle fiber type ratio	GO:0030016	myofibril	other	0.879576	0.862766	0.502787	0.569991	0.35886	0.459733	0.05075
MP:0009395	increased nucleated erythrocyte cell number	MP:0000245	abnormal erythropoiesis	other	0.47135	0.45028	0.15934	0.13012	0.0426712	0.0409973	0.200498
MP:0003085	abnormal egg cylinder morphology	MP:0005221	abnormal rostral-caudal axis patterning	embryo-/morphogenesis	0.166794	0.164498	0.0194591	0.0491367	0.09597	0.43558	0.467874
MP:0003058	increased insulin secretion	MP:0002079	increased circulating insulin level	adipose/energy homeostasis	0.36301	0.34666	0.86753	0.504992	0.08325	0.00272723	0.00598
MP:0001798	impaired macrophage phagocytosis	MP:0002451	abnormal macrophage physiology	other	0.912144	0.91109	0.92277	0.86505	0.91644	0.536285	0.3587
MP:0005014	increased B cell number	MP:0000691	enlarged spleen	other	0.58791	0.57828	0.88368	0.71067	0.966546	0.66265	0.95764
MP:0002461	increased immunoglobulin level	MP:0005095	decreased T cell proliferation	other	0.00667	0.01334	0.21619	0.0914775	0.33637	0.25973	0.19318
MP:0008329	decreased somatotroph cell number	GO:0021536	diencephalon development	embryo-/morphogenesis	0.0074	0.01376	0.33515	0.48701	0.120029	0.454015	0.21299
MP:0002446	abnormal macrophage morphology	KEGG_LYSOSOME	KEGG_LYSOSOME	embryo-/morphogenesis	0.83534	0.82457	0.77497	0.70574	0.290181	0.0384255	0.63552
MP:0002978	absent otoliths	MP:0002978	absent otoliths	other	0.94142	0.9412	0.85108	0.90194	0.61856	0.48951	0.9457
MP:0000685	abnormal immune system morphology	MP:0008495	decreased IgG1 level	embryo-/morphogenesis	0.68256	0.67784	0.88283	0.82412	0.92656	0.643763	0.86065
MP:0010378	increased respiratory quotient	MP:0008034	enhanced lipolysis	adipose/energy homeostasis	0.698212	0.688953	0.198928	0.432582	0.01757	0.00153	0.06185
MP:0002419	abnormal innate immunity	MP:0002451	abnormal macrophage physiology	other	0.88974	0.89237	0.74783	0.843766	0.770226	0.179496	0.713159
MP:0005031	abnormal trophoblast layer morphology	MP:0011098	complete embryonic lethality during organogenesis	embryo-/morphogenesis	0.48617	0.50171	0.58257	0.965899	0.438455	0.27368	0.47152
MP:0003730	abnormal photoreceptor inner segment morphology	MP:0008515	thin retinal outer nuclear layer	embryo-/morphogenesis	0.157456	0.174056	0.41767	0.285842	0.54075	0.41993	0.109215
MP:0000934	abnormal telencephalon development	GO:0030900	forebrain development	embryo-/morphogenesis	0.19311	0.23186	0.18762	0.35744	0.348232	0.906653	0.43696
MP:0004499	increased incidence of chemically-induced tumors	GO:0004861	cyclin-dependent protein kinase inhibitor activity	other	0.103538	0.094288	0.77499	0.358491	0.095542	0.0277817	0.116105
MP:0004220	abnormal peripheral nervous system regeneration	GO:0031012	extracellular matrix	other	0.89902	0.90309	0.920455	0.900847	0.812387	0.816451	0.911593
MP:0009254	disorganized pancreatic islets	KEGG_MATURITY_ONSET_DIABETES_OF_THE_YOUNG	KEGG_MATURITY_ONSET_DIABETES_OF_THE_YOUNG	embryo-/morphogenesis	0.07544	0.06119	0.29567	0.16527	0.36644	0.60474	0.48068
MP:0002777	absent ovarian follicles	MP:0002777	absent ovarian follicles	other	0.549	0.50396	0.32683	0.58558	0.23845	0.20869	0.491739
MP:0000334	decreased granulocyte number	MP:0002463	abnormal neutrophil physiology	other	0.625145	0.618868	0.34895	0.76051	0.51268	0.72762	0.74149
MP:0003025	increased vasoconstriction	REACTOME_NITRIC_OXIDE_STIMULATES_GUANYLATE_CYCLASE	REACTOME_NITRIC_OXIDE_STIMULATES_GUANYLATE_CYCLASE	other	0.17812	0.17495	0.32195	0.13489	0.233172	0.0850762	0.0476
MP:0010018	pulmonary vascular congestion	MP:0010019	liver vascular congestion	other	0.99612	0.99376	0.93879	0.939878	0.40642	0.11123	0.665961
MP:0011093	complete embryonic lethality at implantation	MP:0004966	abnormal inner cell mass proliferation	embryo-/morphogenesis	0.58806	0.52972	0.36586	0.27874	0.60201	0.59571	0.12715
MP:0001633	poor circulation	MP:0000267	abnormal heart development	embryo-/morphogenesis	0.325505	0.308834	0.00670745	0.03138	0.15117	0.0992943	0.04925
MP:0009642	abnormal blood homeostasis	GO:0031406	carboxylic acid binding	other	0.60562	0.60384	0.90471	0.77294	0.48675	0.08828	0.70296
MP:0004762	increased anti-double stranded DNA antibody level	MP:0004762	increased anti-double stranded DNA antibody level	embryo-/morphogenesis	0.7154	0.70765	0.69572	0.47818	0.78822	0.510593	0.82349
MP:0000823	abnormal lateral ventricle morphology	MP:0000914	exencephaly	embryo-/morphogenesis	0.22376	0.24969	0.04556	0.10386	0.00285628	0.00515	0.08181
MP:0003828	pulmonary edema	MP:0002753	dilated heart left ventricle	other	0.60015	0.56099	0.61542	0.62769	0.1408	0.03908	0.22157
MP:0009749	enhanced behavioral response to addictive substance	REACTOME_SEROTONIN_NEUROTRANSMITTER_RELEASE_CYCLE	REACTOME_SEROTONIN_NEUROTRANSMITTER_RELEASE_CYCLE	brain/nerves	0.17954	0.1451	0.25137	0.09443	0.592956	0.946393	0.91446
MP:0009288	increased epididymal fat pad weight	MP:0009304	increased retroperitoneal fat pad weight	other	0.749267	0.707279	0.23741	0.459454	0.0848353	0.451626	0.988035
MP:0002413	abnormal megakaryocyte progenitor cell morphology	MP:0002413	abnormal megakaryocyte progenitor cell morphology	embryo-/morphogenesis	0.31864	0.30479	0.32393	0.23011	0.3409	0.0126176	0.501271
MP:0001544	abnormal cardiovascular system physiology	MP:0002753	dilated heart left ventricle	other	0.84717	0.83602	0.09059	0.20739	0.04477	0.0621068	0.06029
MP:0003627	abnormal leukocyte tethering or rolling	MP:0003628	abnormal leukocyte adhesion	other	0.97525	0.98259	0.911359	0.998118	0.382624	0.221759	0.333803
MP:0004889	increased energy expenditure	MP:0005659	decreased susceptibility to diet-induced obesity	adipose/energy homeostasis	0.983901	0.985617	0.843996	0.911114	0.40792	0.235622	0.468905
MP:0004028	chromosome breakage	MP:0002022	increased lymphoma incidence	other	0.43212	0.41902	0.94617	0.82128	0.99158	0.9932	0.73371
MP:0011506	glomerular crescent	MP:0004762	increased anti-double stranded DNA antibody level	embryo-/morphogenesis	0.82221	0.81381	0.67029	0.50031	0.51681	0.18871	0.11256
MP:0000288	abnormal pericardium morphology	MP:0004787	abnormal dorsal aorta morphology	embryo-/morphogenesis	0.823717	0.835291	0.778981	0.826071	0.18226	0.246928	0.469514
MP:0002855	abnormal cochlear ganglion morphology	MP:0004763	absent brainstem auditory evoked potential	embryo-/morphogenesis	0.05578	0.05556	0.12279	0.04186	0.52362	0.665117	0.35227
MP:0002344	abnormal lymph node B cell domain morphology	MP:0008135	small Peyer's patches	embryo-/morphogenesis	0.45215	0.49789	0.29737	0.30376	0.63058	0.19563	0.65992
MP:0008814	reduced nerve conduction velocity	MP:0000920	abnormal myelination	brain/nerves	0.966236	0.966303	0.899981	0.975633	0.5521	0.14968	0.88767
MP:0006304	abnormal seminiferous epithelium morphology	MP:0001152	Leydig cell hyperplasia	embryo-/morphogenesis	0.42952	0.48508	0.15723	0.4161	0.666402	0.604052	0.76991
MP:0009133	decreased white fat cell size	MP:0008034	enhanced lipolysis	adipose/energy homeostasis	0.89035	0.88116	0.862713	0.943518	0.01967	5.8e-05	0.03345
MP:0009757	impaired behavioral response to morphine	MP:0009712	impaired conditioned place preference behavior	brain/nerves	0.0708	0.09293	0.10028	0.089172	0.14904	0.96571	0.51299
MP:0000488	abnormal intestinal epithelium morphology	MP:0003449	abnormal intestinal goblet cell morphology	embryo-/morphogenesis	0.99699	0.99691	0.96832	0.99666	0.7889	0.78593	0.998213
MP:0000434	megacephaly	GO:0032291	axon ensheathment in central nervous system	brain/nerves	0.37709	0.35515	0.54771	0.40327	0.82626	0.86236	0.93496
MP:0005596	increased susceptibility to type I hypersensitivity reaction	MP:0002423	abnormal mast cell physiology	other	0.96275	0.95711	0.998145	0.98967	0.931557	0.727748	0.94406
MP:0002264	abnormal bronchus morphology	GO:0030323	respiratory tube development	embryo-/morphogenesis	0.204875	0.244283	0.03906	0.12394	0.14698	0.10915	0.16913
MP:0005169	abnormal male meiosis	GO:0007127	meiosis I	other	0.26573	0.27166	0.73829	0.72223	0.72905	0.23059	0.40097
MP:0000008	increased white adipose tissue amount	MP:0002079	increased circulating insulin level	adipose/energy homeostasis	0.77799	0.75132	0.43874	0.60008	0.09562	0.02705	0.637517
MP:0002784	abnormal Sertoli cell morphology	MP:0001147	small testis	embryo-/morphogenesis	0.262646	0.28851	0.51841	0.30456	0.342197	0.18334	0.04143
MP:0002980	abnormal postural reflex	MP:0002978	absent otoliths	other	0.78107	0.7652	0.80443	0.689319	0.683089	0.76282	0.89011
MP:0001354	increased aggression towards males	MP:0001501	abnormal sleep pattern	other	0.59834	0.53475	0.20345	0.27279	0.28993	0.796789	0.59262
MP:0003862	decreased aggression towards males	GO:0008066	glutamate receptor activity	brain/nerves	0.174132	0.182439	0.05066	0.114878	0.241784	0.95054	0.75662
MP:0003103	liver degeneration	KEGG_COMPLEMENT_AND_COAGULATION_CASCADES	KEGG_COMPLEMENT_AND_COAGULATION_CASCADES	other	0.43469	0.41883	0.18732	0.27989	0.11048	0.02426	0.29097
MP:0005505	increased platelet cell number	MP:0000691	enlarged spleen	other	0.74646	0.7534	0.746833	0.63664	0.754	0.271619	0.72241
MP:0004182	abnormal spermiation	MP:0002675	asthenozoospermia	other	0.53809	0.54165	0.456567	0.68213	0.903	0.8251	0.320244
MP:0003814	vascular smooth muscle cell hypoplasia	GO:0045446	endothelial cell differentiation	other	0.32933	0.28058	0.4587	0.48781	0.481903	0.337151	0.332011
MP:0005410	abnormal fertilization	MP:0002675	asthenozoospermia	other	0.95221	0.95126	0.91748	0.97844	0.80884	0.59411	0.75872
MP:0008083	decreased single-positive T cell number	MP:0005092	decreased double-positive T cell number	embryo-/morphogenesis	0.07778	0.08622	0.55428	0.36985	0.617806	0.141979	0.48884
MP:0002069	abnormal eating/drinking behavior	MP:0001463	abnormal spatial learning	brain/nerves	0.151057	0.143713	0.60363	0.567909	0.172115	0.173669	0.22951
MP:0010377	abnormal gut flora balance	MP:0002463	abnormal neutrophil physiology	other	0.97592	0.97602	0.966597	0.96554	0.98155	0.98306	0.96257
MP:0001505	hunched posture	MP:0001393	ataxia	brain/nerves	0.92306	0.94376	0.891062	0.92948	0.963425	0.965237	0.77
MP:0004046	abnormal mitosis	ENSG00000134690	CDCA8 PPI subnetwork	other	0.0972218	0.108042	0.34895	0.423461	0.60523	0.688836	0.737815
MP:0008664	decreased interleukin-12 secretion	MP:0002451	abnormal macrophage physiology	other	0.86212	0.87371	0.97121	0.94765	0.9937	0.891806	0.90522
MP:0000383	abnormal hair follicle orientation	MP:0003809	abnormal hair shaft morphology	embryo-/morphogenesis	0.70776	0.726822	0.86302	0.6919	0.978627	0.999053	0.885231
MP:0003699	abnormal female reproductive system physiology	MP:0008567	decreased interferon-gamma secretion	other	0.78884	0.79993	0.54038	0.63214	0.49957	0.70593	0.82747
MP:0005574	decreased pulmonary respiratory rate	MP:0001008	abnormal sympathetic ganglion morphology	embryo-/morphogenesis	0.1894	0.13999	0.30995	0.05534	0.75599	0.933221	0.08614
MP:0001970	abnormal pain threshold	REACTOME_GPCR_LIGAND_BINDING	REACTOME_GPCR_LIGAND_BINDING	other	0.04554	0.06086	0.95881	0.60844	0.15026	0.0904181	0.53568
MP:0004993	decreased bone resorption	MP:0000067	osteopetrosis	other	0.80685	0.79952	0.67483	0.36374	0.78419	0.72954	0.187236
MP:0010769	abnormal survival	MP:0005171	absent coat pigmentation	other	0.2864	0.258943	0.480682	0.455346	0.858705	0.75394	0.42777
MP:0003111	abnormal cell nucleus morphology	ENSG00000134690	CDCA8 PPI subnetwork	embryo-/morphogenesis	0.0830329	0.101625	0.53854	0.688719	0.70344	0.930585	0.683173
MP:0001212	skin lesions	MP:0001216	abnormal epidermal layer morphology	embryo-/morphogenesis	0.61722	0.61546	0.84306	0.887089	0.826793	0.413797	0.01779
MP:0003909	increased eating behavior	MP:0002078	abnormal glucose homeostasis	adipose/energy homeostasis	0.82326	0.85051	0.85807	0.932305	0.01198	0.000147	0.01835
MP:0000938	motor neuron degeneration	GO:0010970	microtubule-based transport	brain/nerves	0.0248229	0.0238053	0.26995	0.05083	0.49933	0.188153	0.089057
MP:0008024	absent lymph nodes	MP:0008135	small Peyer's patches	other	0.63645	0.68182	0.69801	0.89087	0.47568	0.186584	0.22366
MP:0000780	abnormal corpus callosum morphology	MP:0000788	abnormal cerebral cortex morphology	embryo-/morphogenesis	0.08527	0.05736	0.000226	0.00095	0.0116401	0.0789767	0.02052
MP:0008186	increased pro-B cell number	MP:0005017	decreased B cell number	other	0.0527491	0.0480956	0.25803	0.06742	0.743533	0.508046	0.85768
MP:0003169	abnormal scala media morphology	MP:0002428	abnormal semicircular canal morphology	embryo-/morphogenesis	0.124463	0.133183	0.3213	0.219839	0.94563	0.950641	0.497972
MP:0010825	abnormal lung saccule morphology	MP:0010825	abnormal lung saccule morphology	embryo-/morphogenesis	0.170408	0.23908	0.520859	0.730936	0.04376	0.00532	0.291573
MP:0003542	abnormal vascular endothelial cell development	MP:0004787	abnormal dorsal aorta morphology	embryo-/morphogenesis	0.29586	0.33291	0.52523	0.61839	0.11577	0.0131904	0.42723
MP:0002090	abnormal vision	MP:0005172	reduced eye pigmentation	other	0.350513	0.346627	0.236469	0.151704	0.46406	0.620221	0.403144
MP:0000219	increased neutrophil cell number	MP:0000691	enlarged spleen	other	0.73471	0.75406	0.61557	0.64306	0.50364	0.2739	0.55531
MP:0001454	abnormal cued conditioning behavior	MP:0001463	abnormal spatial learning	brain/nerves	0.00489	0.00389	0.00291	5.47e-05	0.00723842	0.798176	0.76416
MP:0005537	abnormal cerebral aqueduct morphology	MP:0000825	dilated lateral ventricles	embryo-/morphogenesis	0.4853	0.45429	0.630683	0.32283	0.77955	0.63551	0.568993
MP:0003045	fibrosis	GO:0009897	external side of plasma membrane	other	0.851359	0.83058	0.747486	0.58958	0.807096	0.72029	0.87549
MP:0005342	abnormal intestinal lipid absorption	GO:0044241	lipid digestion	adipose/energy homeostasis	0.21538	0.24755	0.05246	0.11965	0.43189	0.76466	0.437474
MP:0003063	increased coping response	MP:0001463	abnormal spatial learning	brain/nerves	0.542864	0.551893	0.224463	0.376875	0.19625	0.430452	0.751497
MP:0002401	abnormal lymphopoiesis	MP:0005017	decreased B cell number	other	0.0679748	0.0601139	0.90779	0.26597	0.602238	0.217351	0.340532
MP:0008809	increased spleen iron level	MP:0008807	increased liver iron level	other	0.92419	0.92974	0.87526	0.84347	0.816806	0.487931	0.814428
MP:0002679	abnormal corpus luteum morphology	GO:0006693	prostaglandin metabolic process	embryo-/morphogenesis	0.23818	0.26854	0.13323	0.423748	0.432019	0.125213	0.10332
MP:0008111	abnormal granulocyte differentiation	MP:0002463	abnormal neutrophil physiology	other	0.82722	0.835418	0.900414	0.803079	0.857948	0.7827	0.90706
MP:0000939	decreased motor neuron number	MP:0001008	abnormal sympathetic ganglion morphology	embryo-/morphogenesis	0.03527	0.03692	0.09236	0.03653	0.13227	0.160742	0.0372459
MP:0008074	increased CD4-positive T cell number	MP:0005095	decreased T cell proliferation	other	0.56747	0.60501	0.85615	0.70628	0.616691	0.680643	0.876372
MP:0004809	increased hematopoietic stem cell number	MP:0000691	enlarged spleen	other	0.21101	0.262298	0.47169	0.518863	0.267174	0.176138	0.31636
MP:0005416	abnormal circulating protein level	KEGG_COMPLEMENT_AND_COAGULATION_CASCADES	KEGG_COMPLEMENT_AND_COAGULATION_CASCADES	other	0.54415	0.47777	0.174814	0.22961	0.2252	0.25659	0.71132
MP:0005089	decreased double-negative T cell number	MP:0005092	decreased double-positive T cell number	embryo-/morphogenesis	0.13381	0.15029	0.65386	0.52835	0.96525	0.81856	0.87458
MP:0006387	abnormal T cell number	MP:0005017	decreased B cell number	other	0.01828	0.02233	0.20192	0.204598	0.24259	0.230872	0.11074
MP:0009936	abnormal dendritic spine morphology	REACTOME_VEGF_LIGAND:RECEPTOR_INTERACTIONS	REACTOME_VEGF_LIGAND:RECEPTOR_INTERACTIONS	brain/nerves	0.434405	0.429939	0.97135	0.726762	0.771192	0.55899	0.92883
MP:0010123	increased bone mineral content	MP:0002463	abnormal neutrophil physiology	other	0.86877	0.86475	0.77022	0.60775	0.81035	0.85719	0.39986
MP:0003651	abnormal axon outgrowth	MP:0002961	abnormal axon guidance	brain/nerves	0.09722	0.09518	0.01335	0.02973	0.21823	0.631792	0.196265
MP:0000932	absent notochord	MP:0002231	abnormal primitive streak morphology	embryo-/morphogenesis	0.528407	0.57908	0.547161	0.64544	0.06601	0.10754	0.88147
MP:0002357	abnormal spleen white pulp morphology	MP:0000691	enlarged spleen	embryo-/morphogenesis	0.39828	0.47774	0.70219	0.9324	0.59205	0.0711512	0.47798
MP:0000188	abnormal circulating glucose level	MP:0002078	abnormal glucose homeostasis	adipose/energy homeostasis	0.99915	0.99784	0.837998	0.899253	0.603785	0.114995	0.361503
MP:0008279	arrest of spermiogenesis	MP:0002675	asthenozoospermia	other	0.992538	0.98759	0.869987	0.950725	0.98847	0.847136	0.98854
MP:0005455	increased susceptibility to weight gain	MP:0002079	increased circulating insulin level	adipose/energy homeostasis	0.688101	0.684101	0.932806	0.888154	0.572082	0.54378	0.81924
MP:0002938	white spotting	MP:0005171	absent coat pigmentation	other	0.18046	0.14138	0.40147	0.05773	0.4732	0.94644	0.398556
MP:0005122	increased circulating thyroid-stimulating hormone level	MP:0005122	increased circulating thyroid-stimulating hormone level	other	0.582187	0.596009	0.738227	0.871612	0.330468	0.282864	0.210088
MP:0008428	abnormal spatial working memory	MP:0001463	abnormal spatial learning	brain/nerves	0.00111	0.00053	1e-05	1.95e-05	0.0375494	0.596272	0.02112
MP:0009789	decreased susceptibility to bacterial infection induced morbidity/mortality	MP:0002463	abnormal neutrophil physiology	other	0.9161	0.91398	0.67288	0.63528	0.995061	0.995401	0.99177
MP:0005167	abnormal blood-brain barrier function	GO:0050880	regulation of blood vessel size	other	0.575159	0.59437	0.703501	0.84978	0.37709	0.04968	0.25408
MP:0001577	anemia	MP:0000245	abnormal erythropoiesis	other	0.6881	0.70115	0.19176	0.26385	0.64059	0.556093	0.508152
MP:0005012	decreased eosinophil cell number	MP:0002423	abnormal mast cell physiology	other	0.99988	0.99995	0.999	0.99957	0.99069	0.9693	0.99683
MP:0001326	retinal degeneration	MP:0008515	thin retinal outer nuclear layer	other	0.0363775	0.0329506	0.42648	0.114909	0.78096	0.57597	0.14725
MP:0008246	abnormal leukocyte morphology	MP:0005095	decreased T cell proliferation	embryo-/morphogenesis	0.8409	0.87561	0.95819	0.96729	0.842803	0.339577	0.66051
MP:0002801	abnormal long term object recognition memory	MP:0001463	abnormal spatial learning	brain/nerves	0.000472	0.00047	0.0370716	0.00061392	0.000395459	0.0140082	0.33524
MP:0004151	decreased circulating iron level	MP:0004139	abnormal gastric parietal cell morphology	embryo-/morphogenesis	0.84588	0.85341	0.623417	0.73573	0.87181	0.62355	0.51768
MP:0000787	abnormal telencephalon morphology	MP:0000783	abnormal forebrain morphology	embryo-/morphogenesis	0.200565	0.187056	0.0596	0.06297	0.247627	0.45487	0.62829
MP:0001502	abnormal circadian rhythm	MP:0001501	abnormal sleep pattern	other	0.00107	0.00116	0.434665	0.08971	0.523527	0.61622	0.30382
MP:0001548	hyperlipidemia	MP:0002079	increased circulating insulin level	adipose/energy homeostasis	0.44135	0.4658	0.31201	0.4708	0.02774	4.221e-05	0.01984
MP:0005042	abnormal level of surface class II molecules	KEGG_ALLOGRAFT_REJECTION	KEGG_ALLOGRAFT_REJECTION	other	0.98293	0.98912	0.87297	0.94686	0.75136	0.28175	0.981868
MP:0005534	decreased body temperature	MP:0002078	abnormal glucose homeostasis	adipose/energy homeostasis	0.41962	0.44134	0.54073	0.449433	0.133375	0.07233	0.59818
MP:0003690	abnormal glial cell physiology	MP:0000920	abnormal myelination	brain/nerves	0.6705	0.71998	0.96933	0.96522	0.92682	0.94289	0.901776
MP:0000035	abnormal membranous labyrinth morphology	MP:0002428	abnormal semicircular canal morphology	embryo-/morphogenesis	0.340808	0.303651	0.31156	0.06477	0.31102	0.38179	0.28091
MP:0008734	decreased susceptibility to endotoxin shock	MP:0002451	abnormal macrophage physiology	other	0.99796	0.99799	0.99956	0.999768	0.999923	0.937514	0.96974
MP:0003710	abnormal physiological neovascularization	ENSG00000149968	MMP3 PPI subnetwork	other	0.77997	0.78015	0.43688	0.74803	0.214026	0.0153335	0.22866
MP:0002136	abnormal kidney physiology	MP:0001762	polyuria	other	0.57085	0.58418	0.6371	0.58011	0.96556	0.82073	0.945037
MP:0000062	increased bone mineral density	MP:0000067	osteopetrosis	other	0.98521	0.9777	0.92417	0.79391	0.78099	0.4371	0.00266
MP:0009006	prolonged estrous cycle	MP:0002780	decreased circulating testosterone level	embryo-/morphogenesis	0.642247	0.598468	0.6042	0.557274	0.0686853	0.00853906	0.0861647
MP:0003311	aminoaciduria	GO:0015291	secondary active transmembrane transporter activity	other	0.08851	0.0848	0.27703	0.08894	0.70789	0.74112	0.8693
MP:0008572	abnormal Purkinje cell dendrite morphology	MP:0001393	ataxia	brain/nerves	0.184958	0.159548	0.232827	0.0366973	0.05286	0.332896	0.497658
MP:0009011	prolonged diestrus	MP:0006144	increased systemic arterial systolic blood pressure	embryo-/morphogenesis	0.702144	0.676936	0.513891	0.735244	0.0541804	0.00151833	0.4768
MP:0003964	abnormal noradrenaline level	GO:0009713	catechol-containing compound biosynthetic process	other	0.3241	0.32028	0.23469	0.22347	0.4907	0.958121	0.962137
MP:0003659	abnormal lymph circulation	MP:0001879	abnormal lymphatic vessel morphology	embryo-/morphogenesis	0.45137	0.38189	0.62688	0.6544	0.23866	0.0712464	0.07358
MP:0009293	decreased inguinal fat pad weight	MP:0008034	enhanced lipolysis	adipose/energy homeostasis	0.648587	0.614152	0.6924	0.373649	0.00066	2.5e-05	0.11986
MP:0005223	abnormal anterior-posterior polarity of the somites	ENSG00000074181	NOTCH3 PPI subnetwork	other	0.65759	0.62846	0.259215	0.365246	0.0149289	0.0213153	0.02451
MP:0004740	sensorineural hearing loss	MP:0004404	cochlear outer hair cell degeneration	other	0.908027	0.897544	0.366682	0.497198	0.91497	0.96079	0.90575
MP:0000276	heart right ventricle hypertrophy	MP:0002753	dilated heart left ventricle	other	0.46853	0.44564	0.44199	0.23019	0.00717332	0.00318886	0.000506042
MP:0000293	absent myocardial trabeculae	MP:0000267	abnormal heart development	embryo-/morphogenesis	0.586885	0.578226	0.49338	0.46429	0.301181	0.0312126	0.147755
MP:0011104	partial embryonic lethality before implantation	ENSG00000134690	CDCA8 PPI subnetwork	embryo-/morphogenesis	0.0426	0.05994	0.13523	0.547912	0.20665	0.607217	0.91331
MP:0010019	liver vascular congestion	MP:0010019	liver vascular congestion	other	0.96459	0.95886	0.50885	0.74315	0.45157	0.58192	0.286446
MP:0010872	increased trabecular bone mass	MP:0000067	osteopetrosis	other	0.346415	0.287383	0.39721	0.33909	0.47718	0.205767	0.373606
MP:0004948	abnormal neuronal precursor proliferation	GO:0050767	regulation of neurogenesis	brain/nerves	0.21122	0.2075	0.0372	0.04847	0.18314	0.76226	0.510472
MP:0004144	hypotonia	GO:0015171	amino acid transmembrane transporter activity	other	0.30235	0.280996	0.207941	0.197321	0.20752	0.30673	0.945809
MP:0000964	small dorsal root ganglion	MP:0001081	abnormal cranial ganglia morphology	embryo-/morphogenesis	0.13034	0.10878	0.0849	0.0458	0.33626	0.98077	0.62309
MP:0008294	abnormal zona fasciculata morphology	GO:0006700	C21-steroid hormone biosynthetic process	embryo-/morphogenesis	0.04313	0.05412	0.05408	0.20423	0.104418	0.630323	0.06341
MP:0008577	increased circulating interferon-gamma level	MP:0002451	abnormal macrophage physiology	other	0.88743	0.89174	0.879419	0.9149	0.93816	0.75279	0.97487
MP:0001876	decreased inflammatory response	MP:0002451	abnormal macrophage physiology	other	0.920192	0.912346	0.914725	0.844357	0.84979	0.860249	0.973733
MP:0004852	decreased testis weight	MP:0001147	small testis	other	0.70986	0.71909	0.80778	0.944517	0.73353	0.37269	0.489548
MP:0000761	thin diaphragm muscle	MP:0001053	abnormal neuromuscular synapse morphology	embryo-/morphogenesis	0.431391	0.43659	0.00734511	0.414197	0.00981979	0.00879494	0.00667
MP:0001861	lung inflammation	MP:0002451	abnormal macrophage physiology	other	0.90441	0.91655	0.83154	0.83748	0.95282	0.62679	0.43327
MP:0008071	absent B cells	MP:0005017	decreased B cell number	other	0.0516084	0.045503	0.30572	0.11365	0.50558	0.212024	0.309584
MP:0002027	lung adenocarcinoma	MP:0002022	increased lymphoma incidence	other	0.26747	0.33074	0.07118	0.54879	0.27449	0.0260564	0.0512885
MP:0003179	decreased platelet cell number	MP:0002413	abnormal megakaryocyte progenitor cell morphology	embryo-/morphogenesis	0.64008	0.68487	0.35429	0.34001	0.72141	0.687408	0.96268
MP:0008536	enlarged third ventricle	MP:0000788	abnormal cerebral cortex morphology	embryo-/morphogenesis	0.875256	0.831202	0.281339	0.33273	0.402575	0.765648	0.78894
MP:0001407	short stride length	KEGG_LYSOSOME	KEGG_LYSOSOME	embryo-/morphogenesis	0.04397	0.05199	0.0804521	0.05042	0.30779	0.135823	0.20384
MP:0005659	decreased susceptibility to diet-induced obesity	MP:0005659	decreased susceptibility to diet-induced obesity	adipose/energy homeostasis	0.68757	0.60398	0.59588	0.631945	0.01313	2.27e-05	0.00325
MP:0002063	abnormal learning/memory/conditioning	MP:0001463	abnormal spatial learning	brain/nerves	0.888585	0.879524	0.79982	0.63968	0.46889	0.80425	0.86386
MP:0005627	increased circulating potassium level	MP:0001762	polyuria	other	0.81189	0.78846	0.73823	0.66469	0.94352	0.55613	0.74301
MP:0002408	abnormal double-positive T cell morphology	MP:0005092	decreased double-positive T cell number	embryo-/morphogenesis	0.59638	0.62867	0.70612	0.63581	0.831267	0.781455	0.838775
MP:0004910	decreased seminal vesicle weight	MP:0002780	decreased circulating testosterone level	other	0.158887	0.14586	0.88956	0.492387	0.72764	0.359015	0.602908
MP:0004609	vertebral fusion	MP:0000592	short tail	embryo-/morphogenesis	0.11114	0.13449	0.12583	0.24798	0.00581	0.00742829	0.00500801
MP:0008102	lymph node hyperplasia	MP:0008500	increased IgG2a level	other	0.62345	0.66557	0.96352	0.891176	0.81703	0.327333	0.790838
MP:0002062	abnormal associative learning	MP:0009712	impaired conditioned place preference behavior	brain/nerves	0.41054	0.40466	0.29495	0.36043	0.35274	0.7967	0.913354
MP:0004978	decreased B-1 B cell number	MP:0005017	decreased B cell number	other	0.24158	0.25093	0.42692	0.18745	0.53293	0.135646	0.69948
MP:0001925	male infertility	GO:0007283	spermatogenesis	other	0.98418	0.9856	0.92376	0.9811	0.57451	0.52687	0.941981
MP:0001006	abnormal retinal cone cell morphology	GO:0001754	eye photoreceptor cell differentiation	brain/nerves	0.0418865	0.0377604	0.134892	0.0423687	0.31338	0.42485	0.10273
MP:0001515	abnormal grip strength	MP:0000864	abnormal cerebellum vermis morphology	embryo-/morphogenesis	0.15196	0.15093	0.45071	0.46442	0.0455936	0.01907	0.17901
MP:0000940	abnormal motor neuron innervation	MP:0001045	abnormal enteric ganglia morphology	embryo-/morphogenesis	0.01933	0.01487	0.03405	0.00316	0.0715599	0.86581	0.619334
MP:0002874	decreased hemoglobin content	MP:0002640	reticulocytosis	other	0.92069	0.90484	0.53437	0.38378	0.29308	0.205462	0.368191
MP:0002740	heart hypoplasia	ENSG00000182093	WRB PPI subnetwork	other	0.32067	0.34186	0.06348	0.217923	0.08953	0.336934	0.311
MP:0002001	blindness	KEGG_LYSOSOME	KEGG_LYSOSOME	other	0.58668	0.54849	0.722567	0.3221	0.584602	0.500078	0.55466
MP:0011405	tubulointerstitial nephritis	MP:0002705	dilated renal tubules	other	0.60714	0.5877	0.125696	0.382042	0.828712	0.670902	0.273136
MP:0009171	enlarged pancreatic islets	MP:0008034	enhanced lipolysis	adipose/energy homeostasis	0.58793	0.57121	0.437511	0.560249	0.0484996	0.00228635	0.03139
MP:0001879	abnormal lymphatic vessel morphology	MP:0001879	abnormal lymphatic vessel morphology	embryo-/morphogenesis	0.75684	0.78486	0.92591	0.91035	0.19922	0.0502469	0.35503
MP:0001404	no spontaneous movement	MP:0001053	abnormal neuromuscular synapse morphology	embryo-/morphogenesis	0.43342	0.36451	0.00592492	0.0266608	0.0178856	0.0529275	0.02961
MP:0004805	absent oocytes	MP:0002777	absent ovarian follicles	other	0.895566	0.883589	0.926821	0.7913	0.84899	0.82932	0.559269
MP:0006143	increased systemic arterial diastolic blood pressure	MP:0006144	increased systemic arterial systolic blood pressure	other	0.158444	0.159374	0.302235	0.214029	0.33659	0.1288	0.0166222
MP:0008439	abnormal cortical plate morphology	MP:0000788	abnormal cerebral cortex morphology	embryo-/morphogenesis	0.69129	0.68076	0.907663	0.636218	0.342278	0.145563	0.94869
MP:0000743	muscle spasm	MP:0001393	ataxia	brain/nerves	0.33742	0.26668	0.11933	0.03228	0.00329	0.12168	0.65096
MP:0002106	abnormal muscle physiology	GO:0030016	myofibril	other	0.794651	0.758535	0.02843	0.126012	0.0676777	0.119045	0.0730936
MP:0008189	increased transitional stage B cell number	MP:0008495	decreased IgG1 level	other	0.27306	0.26652	0.50653	0.165338	0.68134	0.460098	0.56763
MP:0001807	decreased IgA level	MP:0008495	decreased IgG1 level	other	0.43823	0.43683	0.62676	0.362895	0.937436	0.732929	0.92152
MP:0003932	abnormal molar crown morphology	MP:0005358	abnormal incisor morphology	embryo-/morphogenesis	0.86457	0.877297	0.798452	0.873091	0.53647	0.5773	0.81785
MP:0000753	paralysis	MP:0000920	abnormal myelination	brain/nerves	0.742421	0.796029	0.78085	0.874792	0.37995	0.284283	0.3227
MP:0008049	increased memory T cell number	MP:0005095	decreased T cell proliferation	other	0.19224	0.26032	0.61559	0.45977	0.5635	0.27192	0.74637
MP:0002280	abnormal intercostal muscle morphology	MP:0003084	abnormal skeletal muscle fiber morphology	embryo-/morphogenesis	0.23201	0.22462	0.00435952	0.10856	0.000759436	0.00235901	0.000244
MP:0002652	thin myocardium	MP:0000267	abnormal heart development	embryo-/morphogenesis	0.13819	0.18035	0.06681	0.27183	0.00147818	0.000126038	0.601713
MP:0003492	abnormal involuntary movement	MP:0001393	ataxia	brain/nerves	0.15221	0.12379	0.27899	0.07069	0.613019	0.935445	0.803954
MP:0000313	abnormal cell death	ENSG00000116478	HDAC1 PPI subnetwork	other	0.02463	0.01995	0.17528	0.1087	0.20197	0.18747	0.724756
MP:0002145	abnormal T cell differentiation	MP:0005092	decreased double-positive T cell number	embryo-/morphogenesis	0.78208	0.78623	0.61771	0.44354	0.366032	0.222776	0.77223
MP:0008682	decreased interleukin-17 secretion	MP:0008567	decreased interferon-gamma secretion	other	0.999995	0.99999	0.99964	0.99983	0.99117	0.85364	0.99336
MP:0008140	podocyte foot process effacement	MP:0008140	podocyte foot process effacement	other	0.819278	0.828486	0.721368	0.75109	0.52283	0.12212	0.55797
MP:0003453	abnormal keratinocyte physiology	MP:0001216	abnormal epidermal layer morphology	embryo-/morphogenesis	0.35531	0.33777	0.31218	0.21422	0.69054	0.381472	0.844856
MP:0008866	chromosomal instability	REACTOME_HOMOLOGOUS_RECOMBINATION_REPAIR	REACTOME_HOMOLOGOUS_RECOMBINATION_REPAIR	other	0.0913802	0.103286	0.67394	0.695384	0.87629	0.961319	0.746171
MP:0000822	abnormal brain ventricle morphology	MP:0000825	dilated lateral ventricles	embryo-/morphogenesis	0.22306	0.2105	0.14962	0.13741	0.35703	0.562168	0.85552
MP:0004522	abnormal orientation of cochlear hair cell stereociliary bundles	MP:0004399	abnormal cochlear outer hair cell morphology	embryo-/morphogenesis	0.2541	0.26248	0.28259	0.512139	0.290515	0.139258	0.19479
MP:0002493	increased IgG level	MP:0008500	increased IgG2a level	other	0.74964	0.7919	0.995284	0.92784	0.93344	0.54987	0.97053
MP:0003308	abnormal cochlear sensory epithelium morphology	MP:0002428	abnormal semicircular canal morphology	embryo-/morphogenesis	0.151441	0.118517	0.0749	0.01732	0.06647	0.04604	0.0038788
MP:0002836	abnormal chorion morphology	MP:0005221	abnormal rostral-caudal axis patterning	embryo-/morphogenesis	0.683734	0.730772	0.42542	0.91472	0.38961	0.35019	0.42504
MP:0005480	increased circulating triiodothyronine level	MP:0005122	increased circulating thyroid-stimulating hormone level	other	0.944419	0.939624	0.6381	0.742801	0.65315	0.30572	0.845649
MP:0002727	decreased circulating insulin level	MP:0002078	abnormal glucose homeostasis	adipose/energy homeostasis	0.05338	0.03368	0.25866	0.03989	0.07416	0.14372	0.16465
MP:0009115	abnormal fat cell morphology	MP:0005659	decreased susceptibility to diet-induced obesity	adipose/energy homeostasis	0.39855	0.41009	0.70885	0.718249	0.00073	2.2e-06	0.01893
MP:0009858	abnormal cellular extravasation	MP:0003628	abnormal leukocyte adhesion	other	0.79083	0.77584	0.841094	0.78393	0.880947	0.659419	0.37473
MP:0001656	focal hepatic necrosis	KEGG_COMPLEMENT_AND_COAGULATION_CASCADES	KEGG_COMPLEMENT_AND_COAGULATION_CASCADES	other	0.54362	0.5173	0.86954	0.63589	0.90872	0.30557	0.85692
MP:0002007	increased cellular sensitivity to gamma-irradiation	REACTOME_DNA_REPAIR	REACTOME_DNA_REPAIR	other	0.00762239	0.00698339	0.04741	0.00945964	0.18743	0.446156	0.488361
MP:0000603	pale liver	MP:0000245	abnormal erythropoiesis	other	0.841734	0.823373	0.65316	0.47139	0.17079	0.14066	0.78293
MP:0008128	abnormal brain internal capsule morphology	ENSG00000093100	ENSG00000093100 PPI subnetwork	embryo-/morphogenesis	0.115	0.09397	0.28177	0.372194	0.323966	0.330105	0.12151
MP:0001240	abnormal epidermis stratum corneum morphology	MP:0001240	abnormal epidermis stratum corneum morphology	embryo-/morphogenesis	0.12693	0.11206	0.67876	0.536472	0.51122	0.490692	0.409132
MP:0002686	globozoospermia	MP:0002675	asthenozoospermia	other	0.59918	0.57661	0.35642	0.480128	0.87293	0.9494	0.294571
MP:0005418	abnormal circulating hormone level	MP:0002079	increased circulating insulin level	adipose/energy homeostasis	0.32408	0.35593	0.47448	0.504474	0.03445	0.0716857	0.0576
MP:0008976	delayed female fertility	MP:0001729	impaired embryo implantation	embryo-/morphogenesis	0.354319	0.50185	0.824699	0.96782	0.821524	0.289125	0.133548
MP:0000231	hypertension	MP:0006144	increased systemic arterial systolic blood pressure	other	0.05979	0.06336	0.05551	0.02869	0.391237	0.310372	0.25309
MP:0002790	decreased circulating follicle stimulating hormone level	REACTOME_HORMONE_LIGAND:BINDING_RECEPTORS	REACTOME_HORMONE_LIGAND:BINDING_RECEPTORS	brain/nerves	0.03984	0.04824	0.03933	0.281681	0.0616148	0.110157	0.04105
MP:0004145	abnormal muscle electrophysiology	GO:0016529	sarcoplasmic reticulum	other	0.296651	0.418173	0.132585	0.100247	0.0919658	0.117563	0.0166907
MP:0005466	abnormal T-helper 2 physiology	MP:0008500	increased IgG2a level	other	0.86201	0.85639	0.979007	0.869221	0.85923	0.505102	0.954656
MP:0008537	increased susceptibility to induced colitis	GO:0009617	response to bacterium	other	0.99915	0.99917	0.92165	0.98279	0.98857	0.97886	0.987621
MP:0010264	increased hepatoma incidence	MP:0002022	increased lymphoma incidence	other	0.835216	0.83465	0.92158	0.883057	0.31245	0.125057	0.546434
MP:0008388	hypochromic microcytic anemia	MP:0008807	increased liver iron level	other	0.80993	0.81107	0.6844	0.5552	0.551265	0.274409	0.733187
MP:0002269	muscular atrophy	MP:0003084	abnormal skeletal muscle fiber morphology	embryo-/morphogenesis	0.410726	0.385962	0.1551	0.118932	0.19568	0.738491	0.11801
MP:0008411	decreased cellular sensitivity to ultraviolet irradiation	GO:0072332	signal transduction by p53 class mediator resulting in induction of apoptosis	other	0.600842	0.571827	0.58408	0.71057	0.194212	0.171552	0.37565
MP:0009640	abnormal renal tubule epithelium morphology	MP:0002705	dilated renal tubules	embryo-/morphogenesis	0.36749	0.36277	0.73922	0.67855	0.27731	0.165018	0.11963
MP:0009146	abnormal pancreatic acinar cell morphology	KEGG_MATURITY_ONSET_DIABETES_OF_THE_YOUNG	KEGG_MATURITY_ONSET_DIABETES_OF_THE_YOUNG	embryo-/morphogenesis	0.28724	0.27991	0.11069	0.18791	0.91359	0.945904	0.19036
MP:0000748	progressive muscle weakness	MP:0003084	abnormal skeletal muscle fiber morphology	embryo-/morphogenesis	0.713388	0.626989	0.42673	0.248212	0.432409	0.477722	0.53968
MP:0001056	abnormal cranial nerve morphology	MP:0001081	abnormal cranial ganglia morphology	embryo-/morphogenesis	0.451734	0.428118	0.326326	0.254585	0.193507	0.24861	0.00639
MP:0001606	impaired hematopoiesis	MP:0002413	abnormal megakaryocyte progenitor cell morphology	embryo-/morphogenesis	0.61482	0.59789	0.56389	0.32061	0.94056	0.803319	0.7235
MP:0001441	increased grooming behavior	MP:0001463	abnormal spatial learning	brain/nerves	0.07642	0.06407	0.21762	0.0883791	0.0459456	0.544678	0.967076
MP:0005431	decreased oocyte number	MP:0002777	absent ovarian follicles	other	0.82954	0.83288	0.95773	0.97784	0.39074	0.04016	0.655734
MP:0010107	abnormal renal reabsorbtion	REACTOME_ORGANIC_CATIONANIONZWITTERION_TRANSPORT	REACTOME_ORGANIC_CATIONANIONZWITTERION_TRANSPORT	embryo-/morphogenesis	0.06505	0.07664	0.25704	0.27202	0.4995	0.41836	0.47854
MP:0008713	abnormal cytokine level	MP:0002451	abnormal macrophage physiology	other	0.98874	0.99228	0.98354	0.98631	0.98887	0.93026	0.892101
MP:0003633	abnormal nervous system physiology	MP:0001393	ataxia	brain/nerves	0.00799	0.00427	0.00122	1.97e-05	0.0177747	0.45142	0.162256
MP:0004077	abnormal striatum morphology	GO:0044309	neuron spine	brain/nerves	0.198437	0.216407	0.213664	0.180658	0.154417	0.828085	0.45586
MP:0011107	partial embryonic lethality before turning of embryo	GO:0030016	myofibril	embryo-/morphogenesis	0.723993	0.750917	0.718928	0.71194	0.10132	0.161733	0.19393
MP:0003393	decreased cardiac output	MP:0002753	dilated heart left ventricle	other	0.94392	0.931901	0.56742	0.502606	0.21015	0.12339	0.0579642
MP:0001486	abnormal startle reflex	GO:0008344	adult locomotory behavior	brain/nerves	0.06181	0.05649	0.08686	0.03268	0.200055	0.656888	0.65046
MP:0008181	increased marginal zone B cell number	MP:0008495	decreased IgG1 level	other	0.51094	0.51041	0.78141	0.370912	0.71952	0.338452	0.56974
MP:0001819	abnormal immune cell physiology	MP:0002451	abnormal macrophage physiology	other	0.894002	0.887568	0.97956	0.91028	0.86501	0.577305	0.77916
MP:0003638	abnormal response/metabolism to endogenous compounds	REACTOME_GPCR_LIGAND_BINDING	REACTOME_GPCR_LIGAND_BINDING	other	0.971899	0.979549	0.9819	0.99841	0.60198	0.47235	0.587619
MP:0008211	decreased mature B cell number	MP:0005017	decreased B cell number	other	0.183085	0.181184	0.34111	0.06738	0.319778	0.0482528	0.4097
MP:0001195	flaky skin	MP:0001240	abnormal epidermis stratum corneum morphology	embryo-/morphogenesis	0.18058	0.14959	0.20439	0.30185	0.53454	0.321297	0.20604
MP:0003632	abnormal nervous system morphology	MP:0000920	abnormal myelination	brain/nerves	0.08779	0.08245	0.07825	0.06732	0.17841	0.42157	0.938
MP:0002753	dilated heart left ventricle	MP:0002753	dilated heart left ventricle	other	0.966313	0.959099	0.70519	0.662448	0.17447	0.116416	0.130506
MP:0003567	abnormal fetal cardiomyocyte proliferation	MP:0000267	abnormal heart development	embryo-/morphogenesis	0.728341	0.680283	0.970686	0.926696	0.659837	0.47279	0.30816
MP:0005324	ascites	MP:0001879	abnormal lymphatic vessel morphology	embryo-/morphogenesis	0.55265	0.53041	0.65075	0.60201	0.10544	0.01725	0.45202
MP:0001765	abnormal ion homeostasis	GO:0015698	inorganic anion transport	embryo-/morphogenesis	0.93106	0.92841	0.821392	0.872094	0.90963	0.7864	0.81464
MP:0005536	Leydig cell hypoplasia	MP:0002780	decreased circulating testosterone level	other	0.0154409	0.0331146	0.26065	0.243322	0.051123	0.116239	0.13323
MP:0004939	abnormal B cell morphology	MP:0005017	decreased B cell number	embryo-/morphogenesis	0.180788	0.162131	0.295047	0.0648478	0.823239	0.828693	0.56358
MP:0002666	increased circulating aldosterone level	MP:0005582	increased renin activity	other	0.779659	0.779403	0.899748	0.808065	0.98586	0.85072	0.98137
MP:0001045	abnormal enteric ganglia morphology	MP:0001045	abnormal enteric ganglia morphology	embryo-/morphogenesis	0.50987	0.45979	0.64384	0.307	0.74247	0.79185	0.79076
MP:0008034	enhanced lipolysis	MP:0008034	enhanced lipolysis	adipose/energy homeostasis	0.93912	0.93381	0.979763	0.93875	0.0011	2.87e-05	0.15768
MP:0003896	prolonged PR interval	MP:0003896	prolonged PR interval	embryo-/morphogenesis	0.11668	0.09204	0.01512	0.00619	0.03042	0.0342539	9.8e-06
MP:0008450	retinal photoreceptor degeneration	MP:0008515	thin retinal outer nuclear layer	brain/nerves	0.190198	0.178193	0.548242	0.310605	0.80456	0.7391	0.29389
MP:0008522	abnormal lymph node germinal center morphology	MP:0008495	decreased IgG1 level	embryo-/morphogenesis	0.79014	0.78743	0.90039	0.75088	0.9924	0.880729	0.940635
MP:0001661	extended life span	REACTOME_HORMONE_LIGAND:BINDING_RECEPTORS	REACTOME_HORMONE_LIGAND:BINDING_RECEPTORS	brain/nerves	0.04486	0.05951	0.07628	0.11773	0.0139038	0.0350581	0.07199
MP:0002608	increased hematocrit	MP:0001762	polyuria	other	0.76561	0.76668	0.98429	0.84627	0.98405	0.92645	0.95843
MP:0008874	decreased physiological sensitivity to xenobiotic	REACTOME_GPCR_LIGAND_BINDING	REACTOME_GPCR_LIGAND_BINDING	embryo-/morphogenesis	0.97203	0.97612	0.952145	0.95913	0.99214	0.989789	0.81911
MP:0000218	increased leukocyte cell number	MP:0000691	enlarged spleen	other	0.12067	0.14153	0.20975	0.23537	0.25445	0.29318	0.49066
MP:0000233	abnormal blood flow velocity	ENSG00000115221	ITGB6 PPI subnetwork	other	0.7967	0.7653	0.472499	0.51185	0.06566	0.0103	0.05042
MP:0001728	failure of embryo implantation	GO:0031652	positive regulation of heat generation	embryo-/morphogenesis	0.333734	0.264446	0.491059	0.254133	0.801421	0.847842	0.872177
MP:0010144	abnormal tumor vascularization	GO:0032635	interleukin-6 production	other	0.97202	0.961366	0.941089	0.915292	0.992648	0.998421	0.992884
MP:0000465	gastrointestinal hemorrhage	REACTOME_FORMATION_OF_FIBRIN_CLOT_CLOTTING_CASCADE	REACTOME_FORMATION_OF_FIBRIN_CLOT_CLOTTING_CASCADE	other	0.52289	0.55728	0.60403	0.82746	0.33913	0.254729	0.92535
MP:0002599	increased mean platelet volume	MP:0002413	abnormal megakaryocyte progenitor cell morphology	embryo-/morphogenesis	0.38419	0.40515	0.22713	0.2118	0.19844	0.208253	0.671578
MP:0004756	abnormal proximal convoluted tubule morphology	MP:0002640	reticulocytosis	embryo-/morphogenesis	0.48504	0.53474	0.72011	0.56075	0.993691	0.9511	0.798826
MP:0008511	thin retinal inner nuclear layer	MP:0008515	thin retinal outer nuclear layer	other	0.0688356	0.0643353	0.112441	0.0144468	0.56921	0.6358	0.31398
MP:0002182	abnormal astrocyte morphology	MP:0003354	astrocytosis	embryo-/morphogenesis	0.79977	0.73617	0.87756	0.858588	0.823005	0.38029	0.22588
MP:0000410	waved hair	GO:0005882	intermediate filament	other	0.502456	0.479198	0.798209	0.90762	0.99983	0.99765	0.74242
MP:0002447	abnormal erythrocyte morphology	MP:0002640	reticulocytosis	embryo-/morphogenesis	0.75876	0.76258	0.67542	0.54169	0.186131	0.190827	0.608208
MP:0005192	increased motor neuron number	MP:0001053	abnormal neuromuscular synapse morphology	embryo-/morphogenesis	0.31034	0.29165	0.0761572	0.0736443	0.366	0.44747	0.3616
MP:0005362	abnormal Langerhans cell physiology	MP:0008500	increased IgG2a level	other	0.99157	0.99618	0.97281	0.997106	0.99322	0.93087	0.892855
MP:0002199	abnormal brain commissure morphology	MP:0002961	abnormal axon guidance	brain/nerves	0.37443	0.27848	0.04363	0.01394	0.00925446	0.025457	0.71759
MP:0004816	abnormal class switch recombination	MP:0008495	decreased IgG1 level	other	0.47983	0.46368	0.7102	0.48096	0.85196	0.463562	0.86956
MP:0005620	abnormal muscle contractility	GO:0016529	sarcoplasmic reticulum	other	0.779618	0.765951	0.340773	0.334164	0.222929	0.188745	0.00567
MP:0009038	decreased inferior colliculus size	MP:0000864	abnormal cerebellum vermis morphology	embryo-/morphogenesis	0.08525	0.09037	0.0339	0.00958	0.0567507	0.07525	0.40046
MP:0000849	abnormal cerebellum morphology	MP:0000852	small cerebellum	brain/nerves	0.02003	0.0155	0.00315	0.00092	0.00323217	0.189552	0.471408
MP:0000600	liver hypoplasia	MP:0000245	abnormal erythropoiesis	other	0.59145	0.64058	0.122325	0.234587	0.528355	0.283511	0.137083
MP:0005146	decreased circulating VLDL cholesterol level	REACTOME_LIPOPROTEIN_METABOLISM	REACTOME_LIPOPROTEIN_METABOLISM	adipose/energy homeostasis	0.2782	0.24418	0.07446	0.08164	0.37793	0.25528	0.16752
MP:0002021	increased incidence of induced tumors	ENSG00000134690	CDCA8 PPI subnetwork	other	0.541596	0.535968	0.780379	0.61653	0.371361	0.12792	0.89847
MP:0002654	spongiform encephalopathy	MP:0003354	astrocytosis	other	0.23613	0.21418	0.26886	0.12167	0.9298	0.84999	0.30084
MP:0003460	decreased fear-related response	MP:0001463	abnormal spatial learning	brain/nerves	0.00512	0.00253491	0.004787	0.00285045	0.0239639	0.0971757	0.201679
MP:0009790	decreased susceptibility to viral infection induced morbidity/mortality	MP:0002451	abnormal macrophage physiology	other	0.9998	0.99979	0.97035	0.99413	0.99855	0.979721	0.999508
MP:0002020	increased tumor incidence	MP:0002022	increased lymphoma incidence	other	0.352083	0.391462	0.83961	0.64607	0.825237	0.6354	0.297129
MP:0004890	decreased energy expenditure	MP:0002079	increased circulating insulin level	adipose/energy homeostasis	0.284719	0.292259	0.41646	0.554206	0.0423244	0.0739697	0.13993
MP:0005216	abnormal pancreatic alpha cell morphology	KEGG_MATURITY_ONSET_DIABETES_OF_THE_YOUNG	KEGG_MATURITY_ONSET_DIABETES_OF_THE_YOUNG	embryo-/morphogenesis	0.15265	0.11217	0.216507	0.05062	0.69927	0.94604	0.32813
MP:0003698	abnormal male reproductive system physiology	GO:0045495	pole plasm	other	0.465035	0.79498	0.93349	0.946584	0.783136	0.737753	0.3439
MP:0001554	increased circulating free fatty acid level	MP:0002078	abnormal glucose homeostasis	adipose/energy homeostasis	0.97434	0.96914	0.883725	0.941717	0.02466	0.00111	0.0321
MP:0001601	abnormal myelopoiesis	MP:0002463	abnormal neutrophil physiology	other	0.756842	0.73176	0.776705	0.47106	0.981467	0.98222	0.97595
MP:0004179	transmission ratio distortion	MP:0002675	asthenozoospermia	other	0.0491791	0.0489819	0.441947	0.27078	0.890556	0.727546	0.10539
MP:0009305	decreased retroperitoneal fat pad weight	MP:0008034	enhanced lipolysis	adipose/energy homeostasis	0.844302	0.831313	0.90108	0.807955	0.000182994	2.6e-06	0.17938
MP:0005608	cardiac interstitial fibrosis	MP:0002753	dilated heart left ventricle	other	0.822008	0.779514	0.0786	0.07252	0.0571423	0.0371009	0.03028
MP:0006410	abnormal common myeloid progenitor cell morphology	MP:0000691	enlarged spleen	embryo-/morphogenesis	0.73516	0.72139	0.63768	0.5293	0.46585	0.67898	0.95644
MP:0005253	abnormal eye physiology	MP:0008515	thin retinal outer nuclear layer	other	0.0840515	0.0880011	0.34143	0.0587373	0.55028	0.2556	0.03616
MP:0003921	abnormal heart left ventricle morphology	MP:0002753	dilated heart left ventricle	embryo-/morphogenesis	0.790049	0.782641	0.56189	0.59911	0.66868	0.10532	0.230579
MP:0002837	dystrophic cardiac calcinosis	GO:0003015	heart process	other	0.37198	0.31925	0.0224	0.00613363	0.0100332	0.0582599	0.03701
MP:0003786	premature aging	GO:0010259	multicellular organismal aging	embryo-/morphogenesis	0.45997	0.42107	0.19037	0.3947	0.11228	0.121684	0.898296
MP:0002841	impaired skeletal muscle contractility	GO:0030016	myofibril	other	0.726617	0.711663	0.03755	0.221289	0.0837553	0.137426	0.04694
MP:0008026	abnormal brain white matter morphology	MP:0000920	abnormal myelination	brain/nerves	0.72736	0.7215	0.843172	0.725233	0.586652	0.49016	0.31031
MP:0000512	intestinal ulcer	MP:0003449	abnormal intestinal goblet cell morphology	embryo-/morphogenesis	0.9647	0.964115	0.956077	0.95708	0.93404	0.91913	0.994832
MP:0010254	nuclear cataracts	MP:0001303	abnormal lens morphology	embryo-/morphogenesis	0.215147	0.242144	0.443511	0.286679	0.860572	0.9268	0.549513
MP:0001869	pancreas inflammation	MP:0008500	increased IgG2a level	other	0.99264	0.99607	0.97388	0.99359	0.97296	0.67221	0.63181
MP:0000877	abnormal Purkinje cell morphology	MP:0001393	ataxia	brain/nerves	0.103972	0.0899774	0.22656	0.0297038	0.0628988	0.52057	0.72655
MP:0002891	increased insulin sensitivity	MP:0002078	abnormal glucose homeostasis	adipose/energy homeostasis	0.60385	0.55606	0.447458	0.50296	0.56482	0.298845	0.19647
MP:0008593	increased circulating interleukin-10 level	MP:0002451	abnormal macrophage physiology	other	0.90682	0.91382	0.84445	0.892507	0.78028	0.283923	0.41275
MP:0004696	abnormal thyroid follicle morphology	MP:0005122	increased circulating thyroid-stimulating hormone level	embryo-/morphogenesis	0.02343	0.0194	0.02913	0.09328	0.1299	0.144901	0.425799
MP:0006058	decreased cerebral infarction size	MP:0002451	abnormal macrophage physiology	other	0.98289	0.98222	0.989356	0.98977	0.97792	0.86611	0.72809
MP:0000364	abnormal vascular regression	MP:0004787	abnormal dorsal aorta morphology	embryo-/morphogenesis	0.65054	0.62615	0.39975	0.5881	0.30487	0.0642039	0.540977
MP:0005017	decreased B cell number	MP:0005017	decreased B cell number	other	0.31512	0.323625	0.55903	0.24448	0.478076	0.0918495	0.4412
MP:0003644	thymus atrophy	ENSG00000198033	TUBA3C PPI subnetwork	other	0.35101	0.36704	0.8233	0.63965	0.87467	0.517917	0.67678
MP:0001144	vagina atresia	REACTOME_HORMONE_LIGAND:BINDING_RECEPTORS	REACTOME_HORMONE_LIGAND:BINDING_RECEPTORS	brain/nerves	0.1901	0.18143	0.40525	0.23824	0.528736	0.837943	0.91533
MP:0008585	absent photoreceptor outer segment	MP:0008515	thin retinal outer nuclear layer	brain/nerves	0.249372	0.286968	0.378599	0.522204	0.88757	0.60792	0.10833
MP:0003868	abnormal feces composition	GO:0044241	lipid digestion	adipose/energy homeostasis	0.43518	0.36069	0.49809	0.22259	0.78422	0.962676	0.55847
MP:0009331	absent primitive node	MP:0002231	abnormal primitive streak morphology	embryo-/morphogenesis	0.44677	0.45871	0.25108	0.22537	0.12112	0.137604	0.204586
MP:0010831	partial lethality	MP:0002463	abnormal neutrophil physiology	embryo-/morphogenesis	0.63594	0.62214	0.05738	0.09025	0.34992	0.73225	0.83957
MP:0002626	increased heart rate	MP:0006144	increased systemic arterial systolic blood pressure	other	0.00105215	0.00122966	0.310723	0.0336888	0.490883	0.369363	0.0199639
MP:0005140	decreased cardiac muscle contractility	MP:0002753	dilated heart left ventricle	other	0.945303	0.929657	0.19248	0.24628	0.243902	0.147859	0.0868036
MP:0002795	dilated cardiomyopathy	MP:0002753	dilated heart left ventricle	other	0.784452	0.732531	0.13364	0.126054	0.01443	0.032544	0.04693
MP:0008143	abnormal dendrite morphology	MP:0001463	abnormal spatial learning	brain/nerves	0.28199	0.22829	0.01219	0.00139	0.291915	0.729932	0.71977
MP:0010375	increased kidney iron level	MP:0008807	increased liver iron level	other	0.60457	0.57089	0.68299	0.38948	0.49655	0.296459	0.74741
MP:0003733	abnormal retinal inner nuclear layer morphology	MP:0008515	thin retinal outer nuclear layer	embryo-/morphogenesis	0.1529	0.147629	0.18971	0.0918	0.0685	0.05696	0.18769
MP:0000711	thymus cortex hypoplasia	MP:0005092	decreased double-positive T cell number	embryo-/morphogenesis	0.21227	0.26126	0.05653	0.23837	0.12244	0.55012	0.16172
MP:0004231	abnormal calcium ion homeostasis	GO:0006816	calcium ion transport	other	0.0668052	0.0679468	0.302961	0.554694	0.532196	0.669324	0.82853
MP:0004833	ovary atrophy	MP:0002777	absent ovarian follicles	other	0.136192	0.0826147	0.0592384	0.033961	0.19381	0.20845	0.44186
MP:0002416	abnormal proerythroblast morphology	MP:0000245	abnormal erythropoiesis	embryo-/morphogenesis	0.56748	0.591241	0.11996	0.15428	0.836356	0.710159	0.6782
MP:0010909	pulmonary alveolar hemorrhage	ENSG00000139182	CLSTN3 PPI subnetwork	other	0.81627	0.82901	0.1243	0.423225	0.33792	0.25502	0.38394
MP:0005671	abnormal response to transplant	GO:0009897	external side of plasma membrane	other	0.87203	0.87351	0.82784	0.75276	0.95445	0.99027	0.8322
MP:0001044	abnormal enteric nervous system morphology	MP:0001045	abnormal enteric ganglia morphology	embryo-/morphogenesis	0.40796	0.38117	0.29694	0.23666	0.5855	0.91034	0.26425
MP:0004929	decreased epididymis weight	MP:0001152	Leydig cell hyperplasia	other	0.315604	0.35662	0.84605	0.667914	0.621012	0.10459	0.92029
MP:0001284	absent vibrissae	MP:0003809	abnormal hair shaft morphology	embryo-/morphogenesis	0.41854	0.43325	0.81106	0.55886	0.645307	0.563308	0.494857
MP:0005559	increased circulating glucose level	MP:0002079	increased circulating insulin level	adipose/energy homeostasis	0.11702	0.09389	0.6938	0.26865	0.10266	0.01545	0.0228
MP:0001694	failure to form egg cylinders	GO:0044427	chromosomal part	other	0.55118	0.553686	0.0308856	0.0634639	0.04032	0.10042	0.46308
MP:0003628	abnormal leukocyte adhesion	MP:0003628	abnormal leukocyte adhesion	other	0.52104	0.56619	0.60814	0.679369	0.711131	0.402085	0.206044
MP:0008040	decreased NK T cell number	MP:0005095	decreased T cell proliferation	other	0.21923	0.24362	0.41978	0.24292	0.76182	0.926405	0.8669
MP:0001613	abnormal vasodilation	MP:0006144	increased systemic arterial systolic blood pressure	other	0.919317	0.917737	0.62522	0.83454	0.459	0.11435	0.833844
MP:0004163	abnormal adenohypophysis morphology	GO:0021536	diencephalon development	embryo-/morphogenesis	0.37435	0.400386	0.62544	0.59478	0.369627	0.386097	0.164906
MP:0009338	increased splenocyte number	MP:0000691	enlarged spleen	other	0.9153	0.934522	0.702383	0.744353	0.965413	0.911985	0.993989
MP:0004130	abnormal muscle cell glucose uptake	MP:0002078	abnormal glucose homeostasis	adipose/energy homeostasis	0.33585	0.27045	0.36715	0.16044	0.00782896	0.010185	0.05855
MP:0005617	increased susceptibility to type IV hypersensitivity reaction	GO:0001637	G-protein coupled chemoattractant receptor activity	brain/nerves	0.99839	0.99929	0.969026	0.998798	0.99058	0.86286	0.897093
MP:0008168	decreased B-1a cell number	MP:0005017	decreased B cell number	other	0.68984	0.661295	0.626781	0.436054	0.92142	0.806836	0.62376
MP:0002074	abnormal hair texture	MP:0003809	abnormal hair shaft morphology	embryo-/morphogenesis	0.54103	0.57742	0.94196	0.958068	0.95112	0.97247	0.9571
MP:0006362	abnormal male germ cell morphology	MP:0001147	small testis	embryo-/morphogenesis	0.85017	0.81834	0.62479	0.63309	0.91783	0.79528	0.54668
MP:0001764	abnormal homeostasis	MP:0002118	abnormal lipid homeostasis	adipose/energy homeostasis	0.832531	0.854039	0.621305	0.831522	0.214475	0.238274	0.67885
MP:0002947	hemangioma	GO:0060767	epithelial cell proliferation involved in prostate gland development	embryo-/morphogenesis	0.00343	0.00353	0.00016	0.000535	0.0074	0.0369387	0.07656
MP:0008022	dilated heart ventricle	MP:0002747	abnormal aortic valve morphology	embryo-/morphogenesis	0.000213	0.000246	0.0409104	0.0518616	0.0484787	0.0593732	0.124924
MP:0000696	abnormal Peyer's patch morphology	MP:0008135	small Peyer's patches	embryo-/morphogenesis	0.00225	0.00242	0.00977	0.00199	0.17143	0.14464	0.35823
MP:0002642	anisocytosis	MP:0002640	reticulocytosis	other	0.85409	0.84948	0.55133	0.49711	0.467668	0.481031	0.81445
MP:0002833	increased heart weight	MP:0002753	dilated heart left ventricle	other	0.679502	0.632282	0.05228	0.06029	0.10491	0.02156	0.00768
MP:0008079	decreased CD8-positive T cell number	MP:0005095	decreased T cell proliferation	other	0.36173	0.41365	0.73788	0.64972	0.624904	0.449217	0.55831
MP:0006345	absent second branchial arch	MP:0004787	abnormal dorsal aorta morphology	embryo-/morphogenesis	0.863458	0.861849	0.920663	0.82886	0.92411	0.77349	0.935736
MP:0008033	impaired lipolysis	MP:0008034	enhanced lipolysis	adipose/energy homeostasis	0.74748	0.74976	0.923705	0.885651	0.00648	1.3e-06	0.12474
MP:0001282	short vibrissae	MP:0003809	abnormal hair shaft morphology	embryo-/morphogenesis	0.137092	0.140691	0.81313	0.53242	0.22276	0.23185	0.519912
MP:0002014	increased papilloma incidence	MP:0010363	increased fibrosarcoma incidence	other	0.95666	0.95676	0.9574	0.90098	0.986866	0.997344	0.99092
MP:0008476	increased spleen red pulp amount	MP:0000691	enlarged spleen	other	0.42801	0.44814	0.492306	0.22251	0.54519	0.479569	0.717849
MP:0001004	abnormal retinal photoreceptor morphology	MP:0008515	thin retinal outer nuclear layer	embryo-/morphogenesis	0.0967902	0.0995318	0.276621	0.120023	0.62741	0.5342	0.05114
MP:0005013	increased lymphocyte cell number	MP:0000691	enlarged spleen	other	0.93744	0.9494	0.96162	0.95184	0.78852	0.5281	0.83222
MP:0000172	abnormal bone marrow cell number	MP:0002640	reticulocytosis	other	0.79676	0.79626	0.9571	0.82693	0.634235	0.53109	0.984891
MP:0002766	situs inversus	MP:0000644	dextrocardia	other	0.90063	0.89958	0.7291	0.614286	0.60934	0.31436	0.32576
MP:0000764	abnormal tongue epithelium morphology	MP:0001216	abnormal epidermal layer morphology	embryo-/morphogenesis	0.416806	0.431553	0.89825	0.85188	0.80518	0.689228	0.985887
MP:0004875	increased mean systemic arterial blood pressure	MP:0006144	increased systemic arterial systolic blood pressure	other	0.654266	0.703003	0.32987	0.843506	0.979501	0.85755	0.314282
MP:0000187	abnormal triglyceride level	MP:0002118	abnormal lipid homeostasis	adipose/energy homeostasis	0.64577	0.65663	0.03437	0.20132	0.63682	0.50816	0.414978
MP:0008642	decreased circulating interleukin-1 beta level	MP:0002451	abnormal macrophage physiology	other	0.79751	0.8005	0.95052	0.91868	0.98651	0.882747	0.86921
MP:0010392	prolonged QRS complex duration	MP:0003896	prolonged PR interval	embryo-/morphogenesis	0.68371	0.65726	0.16219	0.231	0.0817375	0.0343048	0.00117
MP:0005277	abnormal brainstem morphology	KEGG_LYSOSOME	KEGG_LYSOSOME	embryo-/morphogenesis	0.85914	0.8359	0.70728	0.33317	0.335854	0.18711	0.42158
MP:0000221	decreased leukocyte cell number	MP:0005017	decreased B cell number	other	0.89852	0.91459	0.47161	0.959056	0.17882	0.0500025	0.843099
MP:0000652	enlarged sebaceous gland	GO:0005882	intermediate filament	other	0.689965	0.721056	0.97548	0.877916	0.997348	0.985374	0.998077
MP:0003861	abnormal nervous system development	GO:0030900	forebrain development	embryo-/morphogenesis	0.34053	0.2727	0.0422	0.05514	0.02676	0.101899	0.0215
MP:0000473	abnormal stomach glandular epithelium morphology	MP:0004139	abnormal gastric parietal cell morphology	embryo-/morphogenesis	0.04595	0.04584	0.40541	0.39892	0.28303	0.20885	0.93558
MP:0003071	decreased vascular permeability	GO:0001568	blood vessel development	embryo-/morphogenesis	0.533811	0.541288	0.887004	0.97668	0.40863	0.09465	0.489278
MP:0008735	increased susceptibility to endotoxin shock	MP:0002451	abnormal macrophage physiology	other	0.90701	0.89735	0.91191	0.9649	0.879483	0.384811	0.96555
MP:0002078	abnormal glucose homeostasis	MP:0002078	abnormal glucose homeostasis	adipose/energy homeostasis	0.89123	0.89153	0.796022	0.91444	0.00762	4.16864e-05	0.03075
MP:0000367	abnormal coat/ hair morphology	MP:0003809	abnormal hair shaft morphology	embryo-/morphogenesis	0.36774	0.34783	0.69481	0.69953	0.915439	0.94301	0.76666
MP:0005036	diarrhea	MP:0008135	small Peyer's patches	other	0.99591	0.99693	0.99235	0.972526	0.987868	0.943449	0.943613
MP:0002356	abnormal spleen red pulp morphology	MP:0000691	enlarged spleen	embryo-/morphogenesis	0.10569	0.12823	0.21717	0.177306	0.43384	0.06966	0.674349
MP:0001689	incomplete somite formation	MP:0011098	complete embryonic lethality during organogenesis	embryo-/morphogenesis	0.24142	0.219869	0.357699	0.38548	0.002	0.00056	0.487475
MP:0003207	decreased cellular sensitivity to gamma-irradiation	MP:0002022	increased lymphoma incidence	other	0.0233719	0.0255127	0.149767	0.03892	0.262996	0.0816239	0.163518
MP:0004964	absent inner cell mass	ENSG00000132383	RPA1 PPI subnetwork	other	0.880646	0.867302	0.83035	0.84991	0.76157	0.88841	0.54515
MP:0002575	increased circulating ketone body level	MP:0002078	abnormal glucose homeostasis	adipose/energy homeostasis	0.20889	0.20574	0.34555	0.30442	0.04306	0.00439	0.00165
MP:0010878	increased trabecular bone volume	MP:0000067	osteopetrosis	other	0.69685	0.65473	0.73807	0.48599	0.67415	0.857081	0.84687
MP:0000295	trabecula carnea hypoplasia	MP:0011098	complete embryonic lethality during organogenesis	embryo-/morphogenesis	0.24529	0.20606	0.0715425	0.0441833	0.12485	0.0831116	0.000331
MP:0001386	abnormal maternal nurturing	GO:0044456	synapse part	brain/nerves	0.849631	0.814332	0.73759	0.33854	0.606991	0.996837	0.65879
MP:0011320	abnormal glomerular capillary morphology	MP:0008140	podocyte foot process effacement	embryo-/morphogenesis	0.05021	0.06087	0.14972	0.28768	0.14374	0.00587731	0.0157985
MP:0009400	decreased skeletal muscle fiber size	MP:0003084	abnormal skeletal muscle fiber morphology	embryo-/morphogenesis	0.777418	0.741657	0.41861	0.413835	0.313183	0.383358	0.1104
MP:0008019	increased liver tumor incidence	MP:0002022	increased lymphoma incidence	other	0.96802	0.96607	0.98802	0.97584	0.939131	0.903849	0.94502
MP:0008597	decreased circulating interleukin-6 level	MP:0002451	abnormal macrophage physiology	other	0.9404	0.94637	0.97975	0.974947	0.99746	0.758777	0.69282
MP:0001625	cardiac hypertrophy	GO:0030016	myofibril	other	0.834226	0.822685	0.24386	0.301301	0.09598	0.0801601	0.0078
MP:0003026	decreased vasoconstriction	MP:0004876	decreased mean systemic arterial blood pressure	other	0.434104	0.461466	0.235553	0.21139	0.209289	0.827329	0.02984
MP:0010363	increased fibrosarcoma incidence	MP:0010363	increased fibrosarcoma incidence	other	0.937848	0.938163	0.76594	0.74618	0.833584	0.951578	0.9854
MP:0002184	abnormal innervation	MP:0002961	abnormal axon guidance	brain/nerves	0.14157	0.09167	0.0064	0.00208	0.06567	0.21944	0.00479
MP:0005048	thrombosis	REACTOME_FORMATION_OF_FIBRIN_CLOT_CLOTTING_CASCADE	REACTOME_FORMATION_OF_FIBRIN_CLOT_CLOTTING_CASCADE	other	0.18031	0.20375	0.339507	0.26722	0.335985	0.05473	0.52262
MP:0001570	abnormal circulating enzyme level	MP:0002640	reticulocytosis	other	0.79817	0.78339	0.27395	0.4175	0.37591	0.47544	0.28039
MP:0006359	absent startle reflex	MP:0004763	absent brainstem auditory evoked potential	other	0.00948	0.00985	0.08014	0.01998	0.321306	0.58484	0.54783
MP:0000702	enlarged lymph nodes	MP:0000691	enlarged spleen	other	0.19909	0.21414	0.72401	0.46847	0.64908	0.473096	0.922484
MP:0009758	impaired behavioral response to cocaine	MP:0009712	impaired conditioned place preference behavior	brain/nerves	0.49306	0.51036	0.09962	0.19622	0.14679	0.669725	0.49601
MP:0008101	lymph node hypoplasia	MP:0005095	decreased T cell proliferation	other	0.54845	0.61544	0.57963	0.58351	0.652422	0.738562	0.906158
MP:0005136	decreased growth hormone level	GO:0021536	diencephalon development	embryo-/morphogenesis	0.11109	0.13091	0.00857	0.12466	0.062879	0.305629	0.417394
MP:0002628	hepatic steatosis	MP:0002118	abnormal lipid homeostasis	adipose/energy homeostasis	0.450446	0.409936	0.57465	0.47127	0.0048	0.00069	0.20243
MP:0001388	abnormal stationary movement	GO:0008344	adult locomotory behavior	brain/nerves	0.2859	0.32165	0.60987	0.45308	0.55993	0.692672	0.29576
MP:0002495	increased IgA level	MP:0008500	increased IgG2a level	other	0.84717	0.83324	0.88091	0.76303	0.96416	0.639251	0.994089
MP:0000602	enlarged liver sinusoidal spaces	MP:0000245	abnormal erythropoiesis	other	0.441771	0.462603	0.112236	0.178345	0.534173	0.255974	0.637911
MP:0009643	abnormal urine homeostasis	MP:0001762	polyuria	other	0.0943	0.09165	0.66597	0.38073	0.38585	0.14374	0.83922
MP:0008261	arrest of male meiosis	GO:0007127	meiosis I	other	0.47708	0.48869	0.76617	0.74571	0.52884	0.23178	0.28673
MP:0008263	abnormal hippocampus CA1 region morphology	MP:0001463	abnormal spatial learning	brain/nerves	0.05621	0.05102	0.02601	0.03392	0.0649326	0.58693	0.42487
MP:0000180	abnormal circulating cholesterol level	REACTOME_LIPOPROTEIN_METABOLISM	REACTOME_LIPOPROTEIN_METABOLISM	adipose/energy homeostasis	0.59647	0.55502	0.45858	0.43082	0.14341	0.05863	0.303143
MP:0002451	abnormal macrophage physiology	MP:0002451	abnormal macrophage physiology	other	0.89027	0.89218	0.9617	0.8828	0.98297	0.948117	0.94555
MP:0005093	decreased B cell proliferation	MP:0005017	decreased B cell number	other	0.12705	0.12963	0.47146	0.12506	0.37359	0.0991395	0.38942
MP:0000240	extramedullary hematopoiesis	MP:0000691	enlarged spleen	other	0.76777	0.76114	0.51973	0.4398	0.55885	0.39982	0.86068
MP:0005551	abnormal eye electrophysiology	MP:0008515	thin retinal outer nuclear layer	other	0.0470065	0.0413353	0.503098	0.10652	0.586461	0.315084	0.05209
MP:0005032	abnormal ectoplacental cone morphology	MP:0005030	absent amnion	embryo-/morphogenesis	0.52647	0.53811	0.14703	0.21632	0.38633	0.751565	0.945183
MP:0005399	increased susceptibility to fungal infection	MP:0002463	abnormal neutrophil physiology	other	0.9955	0.99535	0.99947	0.999267	0.999847	0.978442	0.99765
MP:0009356	decreased liver triglyceride level	MP:0002118	abnormal lipid homeostasis	adipose/energy homeostasis	0.711512	0.660565	0.96968	0.788873	0.0241	6.6e-05	0.35994
MP:0009399	increased skeletal muscle fiber size	MP:0003084	abnormal skeletal muscle fiber morphology	embryo-/morphogenesis	0.76245	0.752133	0.02929	0.180449	0.0139617	0.0095798	0.0085
MP:0005478	decreased circulating thyroxine level	MP:0005122	increased circulating thyroid-stimulating hormone level	other	0.49928	0.50321	0.07749	0.473989	0.34478	0.60741	0.33771
MP:0002429	abnormal blood cell morphology/development	MP:0002451	abnormal macrophage physiology	embryo-/morphogenesis	0.97863	0.97077	0.89268	0.90801	0.993227	0.854676	0.782362
MP:0002041	increased pituitary adenoma incidence	GO:0004861	cyclin-dependent protein kinase inhibitor activity	other	0.00392	0.00858	0.02322	0.454883	0.0489392	0.17896	0.01874
MP:0000379	decreased hair follicle number	MP:0001216	abnormal epidermal layer morphology	embryo-/morphogenesis	0.58442	0.58088	0.19281	0.25984	0.922768	0.96923	0.59293
MP:0000359	abnormal mast cell morphology	MP:0002423	abnormal mast cell physiology	embryo-/morphogenesis	0.976842	0.975415	0.961954	0.96313	0.761907	0.86909	0.927415
MP:0005171	absent coat pigmentation	MP:0005171	absent coat pigmentation	other	0.94304	0.9404	0.965491	0.84607	0.992949	0.986844	0.424081
MP:0001116	small gonad	REACTOME_HORMONE_LIGAND:BINDING_RECEPTORS	REACTOME_HORMONE_LIGAND:BINDING_RECEPTORS	brain/nerves	0.30698	0.28524	0.09358	0.232369	0.13994	0.3094	0.21816
MP:0008466	enlarged mesenteric lymph nodes	MP:0008500	increased IgG2a level	other	0.99123	0.99229	0.998844	0.998367	0.99662	0.970028	0.98017
MP:0000937	abnormal motor neuron morphology	GO:0044456	synapse part	brain/nerves	0.449859	0.388683	0.08553	0.02175	0.0428219	0.496205	0.34819
MP:0005130	decreased follicle stimulating hormone level	REACTOME_HORMONE_LIGAND:BINDING_RECEPTORS	REACTOME_HORMONE_LIGAND:BINDING_RECEPTORS	brain/nerves	0.05716	0.05478	0.06859	0.155859	0.0689401	0.213299	0.13724
MP:0003890	abnormal embryonic-extraembryonic boundary morphology	MP:0005221	abnormal rostral-caudal axis patterning	embryo-/morphogenesis	0.5052	0.4828	0.1514	0.12764	0.466878	0.94035	0.62918
MP:0008108	abnormal small intestinal villus morphology	GO:0001568	blood vessel development	embryo-/morphogenesis	0.91105	0.91532	0.99722	0.949496	0.37456	0.13123	0.21422
MP:0003141	cardiac fibrosis	MP:0002753	dilated heart left ventricle	other	0.964901	0.951348	0.306	0.35716	0.0286594	0.00316288	0.0323919
MP:0001636	irregular heartbeat	MP:0003896	prolonged PR interval	embryo-/morphogenesis	0.299753	0.264104	0.01808	0.03814	0.137601	0.07827	0.00125
MP:0008872	abnormal physiological response to xenobiotic	REACTOME_GPCR_LIGAND_BINDING	REACTOME_GPCR_LIGAND_BINDING	embryo-/morphogenesis	0.93041	0.9094	0.635813	0.76834	0.629593	0.48493	0.493595
MP:0008531	increased chemical nociceptive threshold	GO:0048265	response to pain	other	0.07377	0.06072	0.31092	0.03522	0.688668	0.948388	0.51301
MP:0002573	behavioral despair	GO:0044309	neuron spine	brain/nerves	0.123005	0.133231	0.04449	0.05767	0.10809	0.54215	0.217001
MP:0001690	failure of somite differentiation	REACTOME_A_THIRD_PROTEOLYTIC_CLEAVAGE_RELEASES_NICD	REACTOME_A_THIRD_PROTEOLYTIC_CLEAVAGE_RELEASES_NICD	other	0.3821	0.37267	0.73621	0.4257	0.04002	0.02007	0.4057
MP:0002459	abnormal B cell physiology	MP:0005017	decreased B cell number	other	0.60108	0.61181	0.7728	0.4139	0.79897	0.461676	0.73713
MP:0004794	increased anti-nuclear antigen antibody level	MP:0004762	increased anti-double stranded DNA antibody level	embryo-/morphogenesis	0.6518	0.6537	0.98541	0.9566	0.99999	0.995298	0.82901
MP:0002730	head shaking	MP:0005307	head tossing	other	0.633285	0.640008	0.807612	0.75919	0.213879	0.156557	0.91426
MP:0006138	congestive heart failure	MP:0002753	dilated heart left ventricle	other	0.650996	0.625226	0.39758	0.362262	0.15644	0.0239457	0.0151895
MP:0002591	decreased mean corpuscular volume	MP:0002640	reticulocytosis	other	0.74628	0.776	0.74502	0.63966	0.411365	0.298653	0.279117
MP:0000321	increased bone marrow cell number	MP:0000691	enlarged spleen	other	0.73325	0.69329	0.11578	0.0997	0.780162	0.907452	0.9015
MP:0008076	abnormal CD4-positive T cell differentiation	MP:0005095	decreased T cell proliferation	other	0.02835	0.03924	0.64617	0.27795	0.721419	0.788127	0.71414
MP:0004399	abnormal cochlear outer hair cell morphology	MP:0004399	abnormal cochlear outer hair cell morphology	embryo-/morphogenesis	0.19226	0.19729	0.0516807	0.08469	0.0239721	0.0341424	0.0244631
MP:0003878	abnormal ear physiology	MP:0004763	absent brainstem auditory evoked potential	other	0.09796	0.09794	0.448786	0.28755	0.556894	0.63244	0.32829
MP:0008582	short photoreceptor inner segment	MP:0008515	thin retinal outer nuclear layer	embryo-/morphogenesis	0.0785148	0.0677693	0.470287	0.114066	0.58251	0.39361	0.193462
MP:0002919	enhanced paired-pulse facilitation	GO:0044456	synapse part	brain/nerves	0.00436585	0.00264696	7.6e-05	4e-06	0.00326788	0.05497	0.01909
MP:0002420	abnormal adaptive immunity	MP:0008500	increased IgG2a level	other	0.9373	0.94843	0.99487	0.980432	0.999778	0.986634	0.997681
MP:0010027	increased liver cholesterol level	GO:0055088	lipid homeostasis	adipose/energy homeostasis	0.37334	0.36867	0.06796	0.14	0.40416	0.286953	0.37151
MP:0004597	increased susceptibility to noise-induced hearing loss	MP:0004404	cochlear outer hair cell degeneration	other	0.42017	0.40478	0.52081	0.359143	0.463134	0.467086	0.26661
MP:0001360	abnormal social investigation	GO:0008066	glutamate receptor activity	brain/nerves	0.08507	0.06783	0.06055	0.01157	0.0667472	0.42318	0.47441
MP:0000812	abnormal dentate gyrus morphology	MP:0000788	abnormal cerebral cortex morphology	embryo-/morphogenesis	0.15111	0.11502	0.00441	0.00164	0.02222	0.453743	0.589
MP:0005326	abnormal podocyte morphology	MP:0008140	podocyte foot process effacement	embryo-/morphogenesis	0.24854	0.27304	0.276877	0.39589	0.17161	0.04766	0.54525
MP:0002664	decreased circulating adrenocorticotropin level	REACTOME_HORMONE_LIGAND:BINDING_RECEPTORS	REACTOME_HORMONE_LIGAND:BINDING_RECEPTORS	brain/nerves	0.0892	0.10302	0.0979	0.33719	0.0358047	0.0794242	0.26917
MP:0004947	skin inflammation	MP:0002451	abnormal macrophage physiology	other	0.19093	0.19202	0.11589	0.11064	0.0149995	0.027838	0.766637
MP:0001239	abnormal epidermis stratum granulosum morphology	MP:0001240	abnormal epidermis stratum corneum morphology	embryo-/morphogenesis	0.171914	0.162044	0.466	0.520243	0.60759	0.425658	0.22888
MP:0008751	abnormal interleukin level	MP:0002451	abnormal macrophage physiology	other	0.99964	0.99977	0.99812	0.99886	1	0.99884	0.960128
MP:0003717	pallor	MP:0000245	abnormal erythropoiesis	other	0.0587	0.05789	0.25171	0.06487	0.00245409	0.00176711	0.33181
MP:0005562	decreased mean corpuscular hemoglobin	MP:0002640	reticulocytosis	other	0.37118	0.39314	0.30688	0.28173	0.06338	0.0436497	0.60089
MP:0004131	abnormal embryonic cilium morphology	GO:0060271	cilium morphogenesis	embryo-/morphogenesis	0.893096	0.893873	0.60572	0.48319	0.490182	0.18775	0.123546
MP:0000490	abnormal crypts of Lieberkuhn morphology	MP:0003449	abnormal intestinal goblet cell morphology	embryo-/morphogenesis	0.96616	0.95925	0.755907	0.835806	0.701535	0.909614	0.99456
MP:0004725	decreased platelet serotonin level	MP:0005172	reduced eye pigmentation	other	0.37283	0.3641	0.395	0.24399	0.49238	0.804674	0.3695
MP:0008025	brain vacuoles	MP:0000920	abnormal myelination	brain/nerves	0.37212	0.37702	0.34193	0.22351	0.606591	0.792861	0.99957
MP:0010301	increased stomach tumor incidence	MP:0002404	increased intestinal adenoma incidence	other	0.08386	0.08206	0.624772	0.37138	0.190469	0.154718	0.778981
MP:0005424	jerky movement	MP:0001393	ataxia	brain/nerves	0.454604	0.400601	0.493468	0.118649	0.537581	0.979758	0.50679
MP:0001654	hepatic necrosis	REACTOME_FORMATION_OF_FIBRIN_CLOT_CLOTTING_CASCADE	REACTOME_FORMATION_OF_FIBRIN_CLOT_CLOTTING_CASCADE	other	0.82772	0.82191	0.96401	0.84884	0.37266	0.0797	0.76665
MP:0009355	increased liver triglyceride level	MP:0002118	abnormal lipid homeostasis	adipose/energy homeostasis	0.67247	0.61717	0.37832	0.34981	0.03245	0.00333	0.03203
MP:0002411	decreased susceptibility to bacterial infection	MP:0002451	abnormal macrophage physiology	other	0.60271	0.6038	0.67419	0.57841	0.92057	0.87041	0.53138
MP:0003339	decreased pancreatic beta cell number	KEGG_MATURITY_ONSET_DIABETES_OF_THE_YOUNG	KEGG_MATURITY_ONSET_DIABETES_OF_THE_YOUNG	other	0.06403	0.03466	0.05498	0.01667	0.10282	0.43622	0.42426
MP:0008547	abnormal neocortex morphology	MP:0000788	abnormal cerebral cortex morphology	embryo-/morphogenesis	0.47521	0.42164	0.28358	0.06112	0.80088	0.98942	0.68916
MP:0008706	decreased interleukin-6 secretion	MP:0002451	abnormal macrophage physiology	other	0.89465	0.87914	0.95518	0.93076	0.97909	0.825521	0.82399
MP:0000880	decreased Purkinje cell number	MP:0001393	ataxia	brain/nerves	0.11872	0.11374	0.15931	0.0590037	0.330129	0.579405	0.519235
MP:0005333	decreased heart rate	MP:0003896	prolonged PR interval	embryo-/morphogenesis	0.0916959	0.0937285	0.0957359	0.0653363	0.157378	0.265065	0.000557216
MP:0011094	complete embryonic lethality before implantation	REACTOME_CELL_CYCLE_MITOTIC	REACTOME_CELL_CYCLE_MITOTIC	embryo-/morphogenesis	0.07978	0.10584	0.32441	0.38244	0.5046	0.756305	0.962643
MP:0001190	reddish skin	MP:0001216	abnormal epidermal layer morphology	embryo-/morphogenesis	0.06135	0.05976	0.31409	0.37495	0.90018	0.835537	0.540034
MP:0008673	decreased interleukin-13 secretion	MP:0008703	decreased interleukin-5 secretion	other	0.999949	0.999905	0.9822	0.97899	0.928348	0.858929	0.94717
MP:0005094	abnormal T cell proliferation	MP:0005095	decreased T cell proliferation	other	0.32312	0.35363	0.92702	0.79211	0.742796	0.662722	0.69481
MP:0002722	abnormal immune system organ morphology	MP:0005092	decreased double-positive T cell number	embryo-/morphogenesis	0.2744	0.27695	0.643366	0.32451	0.34763	0.18328	0.511183
MP:0000851	cerebellum hypoplasia	MP:0000864	abnormal cerebellum vermis morphology	embryo-/morphogenesis	0.33799	0.29674	0.08552	0.04756	0.34038	0.672506	0.954341
MP:0001196	shiny skin	MP:0001240	abnormal epidermis stratum corneum morphology	embryo-/morphogenesis	0.18453	0.18778	0.374527	0.76633	0.70126	0.43825	0.438746
MP:0001648	abnormal apoptosis	KEGG_CELL_CYCLE	KEGG_CELL_CYCLE	other	0.23486	0.24005	0.42401	0.18867	0.0943402	0.0312129	0.425809
MP:0001556	increased circulating HDL cholesterol level	MP:0002118	abnormal lipid homeostasis	adipose/energy homeostasis	0.64282	0.58666	0.73974	0.67421	0.04098	0.01181	0.34618
MP:0003911	increased drinking behavior	MP:0001762	polyuria	brain/nerves	0.54741	0.55575	0.63434	0.6283	0.656745	0.688769	0.80852
MP:0005542	corneal vascularization	MP:0001312	abnormal cornea morphology	embryo-/morphogenesis	0.43934	0.47058	0.586747	0.63957	0.326362	0.228874	0.5226
MP:0001106	abnormal Schwann cell morphology	MP:0000920	abnormal myelination	brain/nerves	0.18986	0.16465	0.53114	0.14334	0.38811	0.415795	0.258668
MP:0000183	decreased circulating LDL cholesterol level	REACTOME_LIPOPROTEIN_METABOLISM	REACTOME_LIPOPROTEIN_METABOLISM	adipose/energy homeostasis	0.32034	0.32545	0.04388	0.12724	0.48231	0.32757	0.20948
MP:0002590	increased mean corpuscular volume	MP:0002640	reticulocytosis	other	0.471392	0.451829	0.39999	0.220687	0.134468	0.245827	0.903992
MP:0001829	increased activated T cell number	MP:0008500	increased IgG2a level	other	0.28891	0.33908	0.34466	0.30002	0.32061	0.45243	0.839175
MP:0009543	abnormal thymus corticomedullary boundary morphology	MP:0005092	decreased double-positive T cell number	embryo-/morphogenesis	0.49059	0.5226	0.879388	0.722573	0.784342	0.446781	0.4563
MP:0008898	abnormal acrosome morphology	MP:0002675	asthenozoospermia	embryo-/morphogenesis	0.869265	0.86744	0.95413	0.91809	0.75836	0.43915	0.777295
MP:0002217	small lymph nodes	MP:0005095	decreased T cell proliferation	other	0.31329	0.3266	0.30604	0.2077	0.248462	0.339419	0.46961
MP:0004564	enlarged myocardial fiber	MP:0002753	dilated heart left ventricle	other	0.95024	0.924568	0.84594	0.65252	0.210489	0.0384232	0.447344
MP:0005633	increased circulating sodium level	MP:0001762	polyuria	other	0.70935	0.74178	0.8808	0.72812	0.92654	0.66234	0.9875
MP:0003303	peritoneal inflammation	MP:0002463	abnormal neutrophil physiology	other	0.49606	0.52412	0.68567	0.87223	0.731	0.746093	0.60339
MP:0010954	abnormal cellular respiration	ENSG00000114854	TNNC1 PPI subnetwork	other	0.454311	0.444921	0.0950893	0.24977	0.253296	0.347741	0.01123
MP:0010263	total cataracts	MP:0001303	abnormal lens morphology	embryo-/morphogenesis	0.0309773	0.0333723	0.515799	0.0985866	0.38278	0.498658	0.632206
MP:0005438	abnormal glycogen homeostasis	GO:0005977	glycogen metabolic process	other	0.4003	0.33845	0.29236	0.06804	0.0955393	0.30033	0.51471
MP:0004485	increased response of heart to induced stress	ENSG00000114854	TNNC1 PPI subnetwork	other	0.80543	0.80096	0.13753	0.20748	0.4299	0.1581	0.0371331
MP:0008190	decreased transitional stage B cell number	MP:0005017	decreased B cell number	other	0.32923	0.32709	0.45686	0.32721	0.68572	0.674546	0.59535
MP:0008045	decreased NK cell number	MP:0008567	decreased interferon-gamma secretion	other	0.03688	0.04828	0.20264	0.50772	0.63764	0.13794	0.195839
MP:0008478	increased spleen white pulp amount	MP:0000691	enlarged spleen	other	0.56927	0.58972	0.81254	0.93361	0.698104	0.643947	0.77784
MP:0001394	circling	MP:0005307	head tossing	other	0.06802	0.09001	0.12214	0.10536	0.73817	0.98412	0.73262
MP:0001853	heart inflammation	MP:0008500	increased IgG2a level	other	0.60717	0.67065	0.872047	0.792492	0.773857	0.23872	0.825841
MP:0000420	ruffled hair	ENSG00000198033	TUBA3C PPI subnetwork	other	0.69449	0.69267	0.63414	0.61707	0.45129	0.674706	0.79138
MP:0002813	microcytosis	MP:0002640	reticulocytosis	other	0.8289	0.83599	0.70788	0.6938	0.1189	0.0421065	0.427641
MP:0005292	improved glucose tolerance	MP:0002078	abnormal glucose homeostasis	adipose/energy homeostasis	0.53714	0.46091	0.656282	0.335831	0.01912	0.000470668	0.23958
MP:0002209	decreased germ cell number	MP:0001147	small testis	other	0.901865	0.91	0.97206	0.97223	0.98617	0.91713	0.812501
MP:0005289	increased oxygen consumption	MP:0005659	decreased susceptibility to diet-induced obesity	adipose/energy homeostasis	0.506401	0.502586	0.816785	0.900799	0.01075	0.000146	0.01693
MP:0008948	decreased neuron number	MP:0000864	abnormal cerebellum vermis morphology	embryo-/morphogenesis	0.04713	0.05263	9.2e-05	0.00612	0.0682478	0.444528	0.27633
MP:0001900	impaired synaptic plasticity	GO:0044456	synapse part	brain/nerves	0.00288	0.00193	0.00061	9e-07	0.01934	0.526796	0.415898
MP:0004024	aneuploidy	ENSG00000134690	CDCA8 PPI subnetwork	other	0.23595	0.29802	0.56315	0.874824	0.297081	0.485947	0.650322
MP:0002594	low mean erythrocyte cell number	MP:0008807	increased liver iron level	other	0.76094	0.77517	0.62999	0.64173	0.19991	0.152213	0.632245
MP:0001395	bidirectional circling	MP:0005307	head tossing	other	0.273168	0.289271	0.39572	0.36101	0.294979	0.673417	0.72796
MP:0008826	abnormal splenic cell ratio	MP:0005095	decreased T cell proliferation	other	0.36725	0.35426	0.51223	0.23262	0.722421	0.711451	0.79224
MP:0002861	abnormal tail bud morphology	MP:0000592	short tail	embryo-/morphogenesis	0.28234	0.34689	0.67078	0.64268	0.04139	0.01022	0.00787738
MP:0000186	decreased circulating HDL cholesterol level	REACTOME_LIPOPROTEIN_METABOLISM	REACTOME_LIPOPROTEIN_METABOLISM	adipose/energy homeostasis	0.47598	0.49026	0.2876	0.56153	0.69117	0.45028	0.18522
MP:0002786	abnormal Leydig cell morphology	MP:0001152	Leydig cell hyperplasia	embryo-/morphogenesis	0.190241	0.225859	0.8608	0.68586	0.812762	0.897593	0.60023
MP:0000749	muscle degeneration	GO:0030016	myofibril	other	0.867104	0.850176	0.0674	0.255046	0.0442939	0.0810983	0.11441
MP:0003043	hypoalgesia	GO:0048265	response to pain	other	0.05022	0.04422	0.53861	0.13526	0.0733984	0.0790239	0.57565
MP:0001547	abnormal lipid level	MP:0002118	abnormal lipid homeostasis	adipose/energy homeostasis	0.910904	0.912197	0.9388	0.895124	0.07415	0.00256	0.26306
MP:0000121	failure of tooth eruption	MP:0000067	osteopetrosis	other	0.824683	0.820198	0.882616	0.904414	0.70574	0.425111	0.278669
MP:0004773	abnormal bile composition	REACTOME_BILE_ACID_AND_BILE_SALT_METABOLISM	REACTOME_BILE_ACID_AND_BILE_SALT_METABOLISM	other	0.28894	0.29524	0.39167	0.32936	0.27906	0.47504	0.73803
MP:0008828	abnormal lymph node cell ratio	GO:0009897	external side of plasma membrane	other	0.76222	0.79946	0.90351	0.89991	0.92155	0.830095	0.829966
MP:0008415	abnormal neurite morphology	GO:0008038	neuron recognition	brain/nerves	0.2642	0.22636	0.02894	0.02309	0.186016	0.525837	0.41829
MP:0008545	absent sperm flagellum	GO:0005930	axoneme	brain/nerves	0.85916	0.84106	0.68227	0.74095	0.45937	0.6448	0.63446
MP:0002857	cochlear ganglion degeneration	MP:0004404	cochlear outer hair cell degeneration	other	0.23234	0.23108	0.494159	0.28591	0.48838	0.89308	0.52948
MP:0005584	abnormal enzyme/coenzyme activity	MP:0002118	abnormal lipid homeostasis	adipose/energy homeostasis	0.784362	0.816219	0.9257	0.948075	0.531196	0.20793	0.40186
MP:0003436	decreased susceptibility to induced arthritis	MP:0002451	abnormal macrophage physiology	other	0.96603	0.96957	0.954538	0.87356	0.88158	0.705987	0.7884
MP:0009542	decreased thymocyte apoptosis	GO:0030098	lymphocyte differentiation	other	0.881197	0.891399	0.75634	0.83508	0.393516	0.713739	0.99301
MP:0000010	abnormal abdominal fat pad morphology	MP:0002780	decreased circulating testosterone level	embryo-/morphogenesis	0.07045	0.07972	0.25958	0.221152	0.0370004	0.00482017	0.067
MP:0005091	increased double-positive T cell number	MP:0005092	decreased double-positive T cell number	embryo-/morphogenesis	0.07848	0.07973	0.67036	0.24276	0.421092	0.271451	0.4996
MP:0001246	mixed cellular infiltration to dermis	MP:0005095	decreased T cell proliferation	other	0.03675	0.05214	0.47738	0.261187	0.31309	0.37743	0.47823
MP:0001524	impaired limb coordination	MP:0001393	ataxia	brain/nerves	0.03217	0.02313	0.00667	0.00288	0.0297481	0.828721	0.5947
MP:0005311	abnormal circulating amino acid level	GO:0008652	cellular amino acid biosynthetic process	other	0.28684	0.26699	0.3516	0.30809	0.2062	0.16602	0.78957
MP:0003694	failure to hatch from the zona pellucida	MP:0004966	abnormal inner cell mass proliferation	other	0.37226	0.41447	0.27929	0.57635	0.35358	0.74911	0.926195
MP:0006414	decreased T cell apoptosis	MP:0005095	decreased T cell proliferation	other	0.60915	0.64144	0.97177	0.92222	0.94187	0.72341	0.908341
MP:0008808	decreased spleen iron level	MP:0008807	increased liver iron level	other	0.75566	0.75025	0.75196	0.74059	0.44863	0.512871	0.97287
MP:0002052	decreased tumor incidence	MP:0000691	enlarged spleen	other	0.92406	0.94886	0.869263	0.99532	0.87033	0.80139	0.868722
MP:0002561	abnormal circadian phase	ENSG00000049246	PER3 PPI subnetwork	other	0.18958	0.1739	0.761821	0.29642	0.44827	0.776156	0.83415
MP:0004792	abnormal synaptic vesicle number	GO:0044456	synapse part	brain/nerves	0.01738	0.01104	9.2e-05	9.2e-06	0.01506	0.429132	0.34996
MP:0005339	increased susceptibility to atherosclerosis	REACTOME_LIPOPROTEIN_METABOLISM	REACTOME_LIPOPROTEIN_METABOLISM	adipose/energy homeostasis	0.55473	0.53446	0.28194	0.41701	0.49578	0.40765	0.36568
MP:0001858	intestinal inflammation	MP:0008500	increased IgG2a level	other	0.74825	0.83314	0.62639	0.79629	0.12216	0.0930298	0.88928
MP:0003691	abnormal microglial cell physiology	MP:0002451	abnormal macrophage physiology	other	0.82666	0.81225	0.92195	0.82975	0.55537	0.0821455	0.7349
MP:0005606	increased bleeding time	GO:0007599	hemostasis	other	0.915836	0.913757	0.9922	0.80137	0.922974	0.750335	0.83311
MP:0001559	hyperglycemia	MP:0002079	increased circulating insulin level	adipose/energy homeostasis	0.78144	0.76598	0.878185	0.696876	0.0557	0.00115528	0.16064
MP:0009283	decreased gonadal fat pad weight	MP:0002078	abnormal glucose homeostasis	adipose/energy homeostasis	0.922419	0.91833	0.42662	0.63229	0.00592	1.71e-05	0.01741
MP:0003666	impaired sperm capacitation	MP:0002675	asthenozoospermia	other	0.999668	0.999688	0.919962	0.99469	0.989155	0.9875	0.855485
MP:0001777	abnormal body temperature homeostasis	REACTOME_GPCR_LIGAND_BINDING	REACTOME_GPCR_LIGAND_BINDING	other	0.82291	0.83701	0.63382	0.64376	0.639085	0.326397	0.0602511
MP:0009453	enhanced contextual conditioning behavior	MP:0001463	abnormal spatial learning	brain/nerves	0.2132	0.174	0.03833	0.01241	0.0725001	0.305532	0.643561
MP:0004324	vestibular hair cell degeneration	MP:0004763	absent brainstem auditory evoked potential	other	0.0836166	0.0848972	0.57559	0.19717	0.50343	0.522486	0.565615
MP:0008997	increased blood osmolality	GO:0016324	apical plasma membrane	other	0.17256	0.155473	0.55046	0.54605	0.96988	0.70263	0.937093
MP:0004091	abnormal Z lines	GO:0030016	myofibril	other	0.708828	0.678688	0.105591	0.312731	0.31852	0.349663	0.120895
MP:0008519	thin retinal outer plexiform layer	MP:0008515	thin retinal outer nuclear layer	other	0.0050019	0.00477232	0.1027	0.0206478	0.14142	0.29604	0.03228
MP:0004229	abnormal embryonic erythropoiesis	MP:0000245	abnormal erythropoiesis	embryo-/morphogenesis	0.73582	0.74594	0.67173	0.48295	0.465459	0.529162	0.594575
MP:0004974	decreased regulatory T cell number	MP:0005095	decreased T cell proliferation	other	0.60825	0.60751	0.86783	0.49216	0.78787	0.777032	0.898407
MP:0002647	decreased intestinal cholesterol absorption	GO:0044241	lipid digestion	adipose/energy homeostasis	0.40694	0.36954	0.237751	0.32906	0.55467	0.786831	0.81156
MP:0005598	decreased ventricle muscle contractility	MP:0002753	dilated heart left ventricle	other	0.86711	0.83282	0.28936	0.10224	0.053985	0.0140333	0.17809
MP:0001201	translucent skin	MP:0001240	abnormal epidermis stratum corneum morphology	embryo-/morphogenesis	0.115121	0.104717	0.556139	0.576624	0.87694	0.673348	0.22368
MP:0005597	decreased susceptibility to type I hypersensitivity reaction	MP:0002423	abnormal mast cell physiology	other	0.97925	0.9739	0.968119	0.92717	0.995604	0.995412	0.981126
MP:0002885	abnormal AMPA-mediated synaptic currents	REACTOME_GLUTAMATE_BINDING_ACTIVATION_OF_AMPA_RECEPTORS_AND_SYNAPTIC_PLASTICITY	REACTOME_GLUTAMATE_BINDING_ACTIVATION_OF_AMPA_RECEPTORS_AND_SYNAPTIC_PLASTICITY	brain/nerves	2.43e-05	1.22e-05	0	0	1.41308e-05	0.0877656	0.22943
MP:0011083	complete lethality at weaning	MP:0001393	ataxia	brain/nerves	0.00680408	0.00418875	0.0302821	0.00146	0.0757598	0.414189	0.585527
MP:0000788	abnormal cerebral cortex morphology	MP:0000788	abnormal cerebral cortex morphology	embryo-/morphogenesis	0.19541	0.17072	0.0460757	0.0126247	0.315	0.910503	0.317885
MP:0008260	abnormal autophagy	GO:0016236	macroautophagy	other	0.412426	0.41634	0.19716	0.386944	0.393588	0.252176	0.21129
MP:0000827	dilated third ventricle	MP:0000825	dilated lateral ventricles	other	0.80149	0.8227	0.32372	0.398383	0.341061	0.128743	0.870814
MP:0002494	increased IgM level	MP:0008495	decreased IgG1 level	other	0.13747	0.12352	0.58183	0.08507	0.570736	0.376633	0.75962
MP:0008501	increased IgG2b level	MP:0008500	increased IgG2a level	other	0.68734	0.68259	0.67633	0.565874	0.73031	0.850264	0.97877
MP:0000239	absent common myeloid progenitor cells	MP:0008813	decreased common myeloid progenitor cell number	other	0.09167	0.09402	0.42777	0.1014	0.877003	0.729324	0.945737
MP:0003225	axonal dystrophy	GO:0010970	microtubule-based transport	brain/nerves	0.72827	0.73882	0.570655	0.888836	0.293682	0.31589	0.18747
MP:0004433	abnormal cochlear inner hair cell physiology	MP:0004404	cochlear outer hair cell degeneration	other	0.62909	0.5645	0.648495	0.32807	0.236546	0.471472	0.372727
MP:0006262	testis tumor	MP:0001152	Leydig cell hyperplasia	other	0.661501	0.70776	0.82283	0.78301	0.571626	0.22606	0.190858
MP:0005065	abnormal neutrophil morphology	MP:0002463	abnormal neutrophil physiology	embryo-/morphogenesis	0.80997	0.81343	0.344691	0.31353	0.812842	0.86602	0.99147
MP:0001442	decreased grooming behavior	MP:0001393	ataxia	brain/nerves	0.16259	0.17292	0.842071	0.475728	0.181092	0.33576	0.313067
MP:0005238	increased brain size	GO:0006476	protein deacetylation	other	0.000504	0.000312	0.00056	0.00761	0.28309	0.67873	0.02455
MP:0000691	enlarged spleen	MP:0000691	enlarged spleen	other	0.76761	0.79161	0.708	0.59436	0.833722	0.619166	0.733907
MP:0002026	leukemia	MP:0005017	decreased B cell number	other	0.951882	0.952805	0.877263	0.83422	0.356129	0.104807	0.25037
MP:0002067	abnormal sensory capabilities/reflexes/nociception	GO:0030900	forebrain development	embryo-/morphogenesis	0.21336	0.230319	0.06036	0.06995	0.431037	0.93816	0.707836
MP:0003449	abnormal intestinal goblet cell morphology	MP:0003449	abnormal intestinal goblet cell morphology	embryo-/morphogenesis	0.84963	0.86603	0.99319	0.94915	0.955163	0.85222	0.80783
MP:0003360	abnormal depression-related behavior	GO:0022836	gated channel activity	brain/nerves	0.73831	0.77731	0.22297	0.39336	0.128523	0.473809	0.624477
MP:0003718	maternal effect	GO:0005385	zinc ion transmembrane transporter activity	other	0.316717	0.347889	0.145249	0.77808	0.34042	0.1604	0.10622
MP:0004187	cardia bifida	GO:0048617	embryonic foregut morphogenesis	embryo-/morphogenesis	0.00192	0.00132	0.0028	0.00245	1.57e-05	0.000468185	0.149704
MP:0001429	dehydration	MP:0001240	abnormal epidermis stratum corneum morphology	embryo-/morphogenesis	0.695856	0.652123	0.7852	0.88107	0.97772	0.91676	0.42512
MP:0000808	abnormal hippocampus development	GO:0030900	forebrain development	embryo-/morphogenesis	0.497669	0.456754	0.853448	0.63355	0.796434	0.931828	0.92092
MP:0008702	increased interleukin-5 secretion	MP:0008500	increased IgG2a level	other	0.99845	0.99916	0.99774	0.9921	0.97642	0.96616	0.999671
MP:0004753	abnormal miniature excitatory postsynaptic currents	GO:0044456	synapse part	brain/nerves	9.7e-05	5.46e-05	8.5e-06	0	0.00124	0.56639	0.02262
MP:0004275	abnormal postnatal subventricular zone morphology	MP:0000813	abnormal hippocampus layer morphology	embryo-/morphogenesis	0.36101	0.32223	0.02368	0.01035	0.0954501	0.113535	0.49655
MP:0001825	arrested T cell differentiation	MP:0005092	decreased double-positive T cell number	embryo-/morphogenesis	0.43862	0.4373	0.39624	0.36321	0.40444	0.295838	0.882174
MP:0002816	colitis	MP:0008500	increased IgG2a level	other	0.71433	0.79601	0.7154	0.72485	0.86049	0.52804	0.173734
MP:0003448	altered tumor morphology	ENSG00000156711	MAPK13 PPI subnetwork	embryo-/morphogenesis	0.80485	0.79425	0.72274	0.92967	0.650003	0.192369	0.676102
MP:0001324	abnormal eye pigmentation	MP:0005172	reduced eye pigmentation	other	0.48991	0.48238	0.49176	0.33444	0.496951	0.54149	0.25519
MP:0001121	uterus hypoplasia	REACTOME_HORMONE_LIGAND:BINDING_RECEPTORS	REACTOME_HORMONE_LIGAND:BINDING_RECEPTORS	brain/nerves	0.02789	0.02832	0.10145	0.18934	0.142508	0.322308	0.37281
MP:0002914	abnormal endplate potential	MP:0001053	abnormal neuromuscular synapse morphology	embryo-/morphogenesis	0.127417	0.123438	0.00266	0.0251533	0.00889	0.02352	0.04391
MP:0000245	abnormal erythropoiesis	MP:0000245	abnormal erythropoiesis	other	0.48759	0.50479	0.29294	0.17527	0.136959	0.157694	0.594719
MP:0001208	blistering	MP:0001216	abnormal epidermal layer morphology	embryo-/morphogenesis	0.316587	0.306581	0.147878	0.38193	0.51187	0.776088	0.857746
MP:0002739	abnormal olfactory bulb development	MP:0000813	abnormal hippocampus layer morphology	embryo-/morphogenesis	0.987848	0.98973	0.87661	0.766378	0.90988	0.973322	0.88302
MP:0009413	skeletal muscle fiber atrophy	GO:0030016	myofibril	other	0.90865	0.880997	0.32458	0.41199	0.569039	0.355853	0.2086
MP:0003957	abnormal nitric oxide homeostasis	MP:0008567	decreased interferon-gamma secretion	other	0.55161	0.5976	0.732123	0.95832	0.49622	0.0864688	0.91922
MP:0001790	abnormal immune system physiology	MP:0008500	increased IgG2a level	other	0.70504	0.69675	0.509391	0.31564	0.60853	0.62783	0.76667
MP:0005015	increased T cell number	MP:0005095	decreased T cell proliferation	other	0.91792	0.93284	0.76908	0.87166	0.830424	0.528684	0.916257
MP:0006309	decreased retinal ganglion cell number	MP:0006309	decreased retinal ganglion cell number	other	0.54844	0.53135	0.907285	0.824079	0.95005	0.914942	0.3999
MP:0001409	increased stereotypic behavior	MP:0005643	decreased dopamine level	brain/nerves	0.522295	0.50723	0.307946	0.24405	0.54936	0.81533	0.753542
MP:0009763	increased sensitivity to induced morbidity/mortality	GO:0006954	inflammatory response	other	0.990945	0.991093	0.907962	0.929298	0.247	0.39625	0.95665
MP:0005039	hypoxia	GO:0030016	myofibril	other	0.553287	0.50134	0.809731	0.505501	0.40745	0.629	0.25723
MP:0002663	failure to form blastocele	GO:0043296	apical junction complex	other	0.35877	0.32364	0.41216	0.35397	0.69491	0.47566	0.957774
MP:0003105	abnormal heart atrium morphology	MP:0000267	abnormal heart development	embryo-/morphogenesis	0.75316	0.6466	0.91813	0.72453	0.644163	0.138016	0.0194071
MP:0002953	thick ventricular wall	MP:0002753	dilated heart left ventricle	other	0.60881	0.56788	0.19892	0.08214	0.07966	0.06219	0.03111
MP:0005403	abnormal nerve conduction	MP:0000920	abnormal myelination	brain/nerves	0.12743	0.12332	0.16731	0.03536	0.28652	0.785785	0.935912
MP:0003172	abnormal lysosome physiology	KEGG_LYSOSOME	KEGG_LYSOSOME	other	0.22002	0.20948	0.41375	0.18112	0.20322	0.138987	0.29718
MP:0008332	decreased lactotroph cell number	REACTOME_HORMONE_LIGAND:BINDING_RECEPTORS	REACTOME_HORMONE_LIGAND:BINDING_RECEPTORS	brain/nerves	0.0028	0.00413	0.07834	0.0693452	0.137576	0.0684106	0.04162
MP:0000222	decreased neutrophil cell number	MP:0002463	abnormal neutrophil physiology	other	0.93027	0.93119	0.89522	0.832112	0.895331	0.731465	0.98875
MP:0002894	abnormal otolith morphology	MP:0002978	absent otoliths	embryo-/morphogenesis	0.91904	0.92343	0.90414	0.869248	0.98617	0.946702	0.95313
MP:0005458	increased percent body fat	MP:0002079	increased circulating insulin level	adipose/energy homeostasis	0.93206	0.92981	0.474	0.73218	0.0764315	0.0668467	0.636682
MP:0002805	abnormal conditioned taste aversion behavior	GO:0033267	axon part	brain/nerves	0.01342	0.01393	0.09997	0.01341	0.0623	0.720075	0.7996
MP:0003313	abnormal locomotor activation	GO:0044456	synapse part	brain/nerves	0.00874	0.00739	0.02385	0.00061	0.107926	0.98345	0.842329
MP:0002551	abnormal blood coagulation	REACTOME_FORMATION_OF_FIBRIN_CLOT_CLOTTING_CASCADE	REACTOME_FORMATION_OF_FIBRIN_CLOT_CLOTTING_CASCADE	other	0.537295	0.54655	0.877896	0.61467	0.67547	0.44814	0.95457
MP:0003406	failure of zygotic cell division	ENSG00000176386	CDC26 PPI subnetwork	embryo-/morphogenesis	0.11549	0.14846	0.59438	0.62936	0.63177	0.513651	0.21867
MP:0005348	increased T cell proliferation	MP:0005095	decreased T cell proliferation	other	0.54405	0.58281	0.6411	0.68059	0.7405	0.635764	0.90902
MP:0001008	abnormal sympathetic ganglion morphology	MP:0001008	abnormal sympathetic ganglion morphology	embryo-/morphogenesis	0.06376	0.06521	0.41378	0.10279	0.384381	0.804497	0.74255
MP:0002981	increased liver weight	MP:0002118	abnormal lipid homeostasis	adipose/energy homeostasis	0.58813	0.5416	0.63236	0.76099	0.1496	0.03437	0.54461
MP:0005290	decreased oxygen consumption	MP:0002079	increased circulating insulin level	adipose/energy homeostasis	0.23902	0.20418	0.66687	0.397746	0.0359175	0.00781	0.05878
MP:0000192	abnormal mineral level	MP:0011228	abnormal vitamin D level	other	0.70038	0.69379	0.975312	0.901242	0.972877	0.86387	0.87485
MP:0001433	polyphagia	MP:0002079	increased circulating insulin level	adipose/energy homeostasis	0.4865	0.41275	0.46573	0.34977	0.0882918	0.0817912	0.33907
MP:0002798	abnormal active avoidance behavior	GO:0007611	learning or memory	brain/nerves	0.868945	0.872624	0.62131	0.6333	0.485335	0.88018	0.99982
MP:0010249	lactation failure	GO:0007595	lactation	other	0.47293	0.4275	0.34628	0.19555	0.55142	0.570571	0.94133
MP:0003884	decreased macrophage cell number	MP:0002451	abnormal macrophage physiology	other	0.93756	0.93328	0.99928	0.98812	0.98554	0.842365	0.77667
MP:0005461	abnormal dendritic cell morphology	ENSG00000211810	ENSG00000211810 PPI subnetwork	embryo-/morphogenesis	0.3433	0.33593	0.34333	0.21192	0.61626	0.472633	0.47898
MP:0002831	absent Peyer's patches	MP:0005017	decreased B cell number	other	0.38992	0.37441	0.209956	0.157099	0.882261	0.664657	0.53789
MP:0001435	no suckling reflex	GO:0044456	synapse part	brain/nerves	0.141686	0.11732	0.265	0.09545	0.30982	0.190105	0.13605
MP:0003212	increased susceptibility to age related obesity	GO:0005179	hormone activity	adipose/energy homeostasis	0.03223	0.02702	0.0361	0.0113	0.198347	0.922495	0.474215
MP:0001870	salivary gland inflammation	MP:0008500	increased IgG2a level	other	0.96772	0.96409	0.89173	0.66612	0.93842	0.85594	0.595919
MP:0008568	abnormal interleukin secretion	MP:0008703	decreased interleukin-5 secretion	other	0.75815	0.76323	0.799646	0.57135	0.90995	0.86646	0.98025
MP:0009379	abnormal foot pigmentation	MP:0005171	absent coat pigmentation	other	0.92848	0.89692	0.549644	0.603506	0.48864	0.62305	0.0786261
MP:0001192	scaly skin	MP:0001240	abnormal epidermis stratum corneum morphology	embryo-/morphogenesis	0.09027	0.08877	0.17778	0.20391	0.60268	0.67167	0.597033
MP:0003643	spleen atrophy	ENSG00000198033	TUBA3C PPI subnetwork	other	0.14509	0.15669	0.38092	0.31958	0.66681	0.571555	0.69336
MP:0002641	anisopoikilocytosis	MP:0002640	reticulocytosis	other	0.71138	0.72671	0.782128	0.59679	0.23711	0.161545	0.451056
MP:0004521	abnormal cochlear hair cell stereociliary bundle morphology	GO:0032420	stereocilium	embryo-/morphogenesis	0.34636	0.35559	0.604	0.56199	0.568935	0.579328	0.50036
MP:0002417	abnormal megakaryocyte morphology	MP:0002413	abnormal megakaryocyte progenitor cell morphology	embryo-/morphogenesis	0.3241	0.31918	0.17637	0.36067	0.19334	0.16597	0.608729
MP:0004952	increased spleen weight	MP:0000691	enlarged spleen	other	0.87444	0.88837	0.85289	0.64859	0.756445	0.448507	0.97209
MP:0005087	decreased acute inflammation	MP:0002463	abnormal neutrophil physiology	other	0.93129	0.91896	0.95989	0.84051	0.928	0.7854	0.71165
MP:0001353	increased aggression towards mice	MP:0009712	impaired conditioned place preference behavior	brain/nerves	0.597136	0.498733	0.78001	0.724575	0.23345	0.3732	0.76393
MP:0008042	abnormal NK T cell physiology	MP:0002463	abnormal neutrophil physiology	other	0.786646	0.7966	0.70731	0.73671	0.86367	0.89657	0.603799
MP:0003637	cochlear ganglion hypoplasia	GO:0043583	ear development	embryo-/morphogenesis	0.843038	0.839639	0.288091	0.281061	0.662163	0.64403	0.27764
MP:0001802	arrested B cell differentiation	MP:0005017	decreased B cell number	other	0.348232	0.346953	0.84537	0.49857	0.818219	0.427282	0.89822
MP:0008414	abnormal spatial reference memory	MP:0001463	abnormal spatial learning	brain/nerves	0.3635	0.30348	0.00938	0.00768	0.283005	0.993196	0.988158
MP:0002339	abnormal lymph node morphology	MP:0005095	decreased T cell proliferation	embryo-/morphogenesis	0.55382	0.60293	0.88845	0.748248	0.75091	0.59972	0.952631
MP:0002723	abnormal immune serum protein physiology	MP:0005095	decreased T cell proliferation	other	0.08302	0.07967	0.29535	0.235588	0.68062	0.47273	0.0982135
MP:0006303	abnormal retinal nerve fiber layer morphology	MP:0006309	decreased retinal ganglion cell number	embryo-/morphogenesis	0.20692	0.21329	0.27382	0.08356	0.508002	0.929839	0.75342
MP:0001745	increased circulating corticosterone level	MP:0009712	impaired conditioned place preference behavior	brain/nerves	0.01089	0.00923	0.000465	0.000432	0.00705868	0.439014	0.681344
MP:0000837	abnormal hypothalamus morphology	GO:0030900	forebrain development	embryo-/morphogenesis	0.0251167	0.0117954	0.123371	0.0592596	0.0568433	0.36334	0.385291
MP:0010792	abnormal stomach mucosa morphology	MP:0004139	abnormal gastric parietal cell morphology	embryo-/morphogenesis	0.41736	0.38006	0.328594	0.32874	0.637227	0.444208	0.53472
MP:0001684	abnormal axial mesoderm	MP:0002231	abnormal primitive streak morphology	embryo-/morphogenesis	0.41576	0.328287	0.26834	0.37327	0.00867	0.007902	0.0180813
MP:0003131	increased erythrocyte cell number	MP:0000245	abnormal erythropoiesis	other	0.549967	0.569989	0.80751	0.52386	0.10802	0.0261	0.194871
MP:0002584	small ectoplacental cone	GO:0001825	blastocyst formation	other	0.69485	0.668601	0.232733	0.79698	0.512603	0.58402	0.77642
MP:0005095	decreased T cell proliferation	MP:0005095	decreased T cell proliferation	other	0.30928	0.37892	0.86646	0.66962	0.67044	0.528077	0.88152
MP:0000599	enlarged liver	MP:0002118	abnormal lipid homeostasis	adipose/energy homeostasis	0.91732	0.90483	0.58635	0.68872	0.385154	0.321431	0.719396
MP:0004774	abnormal bile salt level	REACTOME_BILE_ACID_AND_BILE_SALT_METABOLISM	REACTOME_BILE_ACID_AND_BILE_SALT_METABOLISM	other	0.43392	0.39111	0.49597	0.29184	0.17188	0.3719	0.92019
MP:0010760	abnormal macrophage chemotaxis	MP:0002451	abnormal macrophage physiology	other	0.99781	0.99867	0.97444	0.98751	0.92348	0.608614	0.68508
MP:0009435	abnormal miniature inhibitory postsynaptic currents	REACTOME_GABA_A_RECEPTOR_ACTIVATION	REACTOME_GABA_A_RECEPTOR_ACTIVATION	brain/nerves	0.01814	0.0111	0.02336	0.00074	0.045666	0.889889	0.86179
MP:0008236	decreased susceptibility to neuronal excitotoxicity	GO:0009266	response to temperature stimulus	brain/nerves	0.72515	0.68669	0.909144	0.909919	0.678002	0.341991	0.863919
MP:0005332	abnormal amino acid level	GO:0048037	cofactor binding	other	0.79367	0.78238	0.349848	0.57497	0.15443	0.11039	0.8038
MP:0000611	jaundice	MP:0002640	reticulocytosis	other	0.53596	0.54384	0.60666	0.44867	0.407512	0.375612	0.370158
MP:0000414	alopecia	MP:0003809	abnormal hair shaft morphology	embryo-/morphogenesis	0.32227	0.2589	0.395248	0.2291	0.777099	0.892749	0.6884
MP:0000416	sparse hair	MP:0001216	abnormal epidermal layer morphology	embryo-/morphogenesis	0.23089	0.23619	0.37327	0.42438	0.816364	0.880488	0.46812
MP:0005120	decreased circulating growth hormone level	REACTOME_INCRETIN_SYNTHESIS_SECRETION_AND_INACTIVATION	REACTOME_INCRETIN_SYNTHESIS_SECRETION_AND_INACTIVATION	other	0.0294	0.03015	0.03681	0.02122	0.229724	0.775554	0.37864
MP:0005058	abnormal lysosome morphology	KEGG_LYSOSOME	KEGG_LYSOSOME	embryo-/morphogenesis	0.13822	0.13773	0.26408	0.18898	0.18401	0.08628	0.09517
MP:0002118	abnormal lipid homeostasis	MP:0002118	abnormal lipid homeostasis	adipose/energy homeostasis	0.604054	0.590848	0.71078	0.443226	0.00621	0.000241	0.11094
MP:0005016	decreased lymphocyte cell number	MP:0005017	decreased B cell number	other	0.18694	0.25293	0.84353	0.662491	0.928888	0.811965	0.939248
MP:0004841	abnormal small intestine crypts of Lieberkuhn morphology	GO:0048565	digestive tract development	embryo-/morphogenesis	0.72283	0.784941	0.84433	0.89871	0.93257	0.8948	0.27604
MP:0005425	increased macrophage cell number	MP:0002451	abnormal macrophage physiology	other	0.37418	0.32092	0.941301	0.725849	0.98191	0.831601	0.98027
MP:0005501	abnormal skin physiology	MP:0001216	abnormal epidermal layer morphology	embryo-/morphogenesis	0.986302	0.98378	0.820025	0.952415	0.88484	0.611826	0.76782
MP:0002812	spherocytosis	MP:0002640	reticulocytosis	other	0.415779	0.52832	0.53743	0.36398	0.04356	0.0223477	0.0183243
MP:0002886	abnormal glutamate-mediated receptor currents	REACTOME_ACTIVATION_OF_CA:PERMEABLE_KAINATE_RECEPTOR	REACTOME_ACTIVATION_OF_CA:PERMEABLE_KAINATE_RECEPTOR	brain/nerves	0.000301	0.000152	0.00334	2.39e-05	0.0422529	0.34482	0.05297
MP:0009814	increased prostaglandin level	GO:0006693	prostaglandin metabolic process	other	0.82995	0.83931	0.93102	0.90225	0.69015	0.63101	0.736714
MP:0001730	embryonic growth arrest	MP:0011098	complete embryonic lethality during organogenesis	embryo-/morphogenesis	0.506913	0.519899	0.744732	0.749972	0.39425	0.657316	0.882819
MP:0002500	granulomatous inflammation	MP:0008703	decreased interleukin-5 secretion	other	0.9999	0.99987	0.99998	0.998221	0.97972	0.931046	0.93768
MP:0002490	abnormal immunoglobulin level	MP:0005095	decreased T cell proliferation	other	0.02212	0.01852	0.27557	0.05024	0.61093	0.507809	0.72844
MP:0000248	macrocytosis	MP:0000245	abnormal erythropoiesis	other	0.992804	0.990807	0.61366	0.70185	0.51588	0.2538	0.887502
MP:0008080	abnormal CD8-positive T cell differentiation	ENSG00000211810	ENSG00000211810 PPI subnetwork	other	0.64046	0.67421	0.89047	0.78645	0.76741	0.55615	0.72914
MP:0000633	abnormal pituitary gland morphology	GO:0021536	diencephalon development	embryo-/morphogenesis	0.04214	0.03431	0.01784	0.0315	0.0165055	0.313531	0.63096
MP:0004392	abnormal CD8-positive T cell physiology	MP:0008567	decreased interferon-gamma secretion	other	0.222273	0.249968	0.91897	0.67222	0.951914	0.918688	0.56072
MP:0001860	liver inflammation	MP:0005095	decreased T cell proliferation	other	0.25496	0.26834	0.680811	0.542984	0.79735	0.423551	0.86281
MP:0004101	abnormal brain interneuron morphology	MP:0001463	abnormal spatial learning	brain/nerves	0.281849	0.212522	0.0398946	0.0134478	0.15432	0.932805	0.847256
MP:0002465	abnormal eosinophil physiology	MP:0002423	abnormal mast cell physiology	other	0.763028	0.769048	0.96886	0.891328	0.90063	0.774427	0.637954
MP:0006059	decreased susceptibility to ischemic brain injury	GO:0004620	phospholipase activity	other	0.982552	0.984992	0.99078	0.999462	0.86717	0.73733	0.93938
MP:0001313	increased incidence of corneal inflammation	GO:0007176	regulation of epidermal growth factor-activated receptor activity	brain/nerves	0.236607	0.236324	0.80635	0.45496	0.563313	0.242625	0.539078
MP:0002499	chronic inflammation	MP:0008500	increased IgG2a level	other	0.992182	0.990993	0.773929	0.870173	0.97011	0.947285	0.995072
MP:0003656	abnormal erythrocyte physiology	MP:0002640	reticulocytosis	other	0.580573	0.580682	0.33956	0.26618	0.118752	0.113688	0.12111
MP:0001961	abnormal reflex	MP:0001393	ataxia	brain/nerves	0.1052	0.09221	0.00058	0.00111	0.00998	0.32284	0.70372
MP:0004736	abnormal distortion product otoacoustic emission	MP:0004404	cochlear outer hair cell degeneration	other	0.387632	0.404051	0.24977	0.146736	0.175998	0.851634	0.708428
MP:0000511	abnormal intestinal mucosa morphology	MP:0003449	abnormal intestinal goblet cell morphology	embryo-/morphogenesis	0.99879	0.99859	0.964052	0.9505	0.994211	0.976623	0.999615
MP:0002563	shortened circadian period	ENSG00000049246	PER3 PPI subnetwork	embryo-/morphogenesis	0.04824	0.03729	0.06837	0.01951	0.104384	0.115659	0.04392
MP:0001522	impaired swimming	MP:0005307	head tossing	other	0.00346	0.00304	0.05556	0.00793	0.0707943	0.66533	0.0607158
MP:0000745	tremors	MP:0001393	ataxia	brain/nerves	0.000462	0.00039	0.00073	4.02e-05	5.43331e-05	0.01339	0.54901
MP:0002406	increased susceptibility to infection	MP:0005095	decreased T cell proliferation	other	0.74248	0.70564	0.88436	0.91055	0.9916	0.87598	0.948666
MP:0004738	abnormal brainstem auditory evoked potential	MP:0005307	head tossing	other	0.67595	0.67426	0.596701	0.42632	0.836242	0.98424	0.196977
MP:0005350	increased susceptibility to autoimmune disorder	MP:0008500	increased IgG2a level	other	0.91026	0.94468	0.968313	0.979493	0.97559	0.922435	0.511057
MP:0009456	impaired cued conditioning behavior	MP:0001463	abnormal spatial learning	brain/nerves	0.0226803	0.0171799	0.00846173	0.00412129	0.0184982	0.523358	0.70689
MP:0008470	abnormal spleen B cell follicle morphology	MP:0008135	small Peyer's patches	embryo-/morphogenesis	0.37374	0.38508	0.23427	0.46694	0.75425	0.619112	0.26997
MP:0005153	abnormal B cell proliferation	MP:0008495	decreased IgG1 level	other	0.754438	0.712729	0.80936	0.49961	0.749915	0.294676	0.72539
MP:0004362	cochlear hair cell degeneration	MP:0004404	cochlear outer hair cell degeneration	other	0.40229	0.42469	0.745331	0.53423	0.175016	0.41902	0.84921
MP:0008027	abnormal spinal cord white matter morphology	MP:0000920	abnormal myelination	brain/nerves	0.20884	0.23163	0.10166	0.10128	0.25949	0.274538	0.53438
MP:0008661	decreased interleukin-10 secretion	MP:0008500	increased IgG2a level	other	0.96229	0.96769	0.97168	0.91062	0.77443	0.63832	0.933268
MP:0008700	decreased interleukin-4 secretion	MP:0008567	decreased interferon-gamma secretion	other	0.99522	0.99535	0.94088	0.845576	0.91789	0.84711	0.978227
MP:0001449	abnormal learning/ memory	MP:0001463	abnormal spatial learning	brain/nerves	0.199135	0.23201	0.125024	0.323435	0.0403437	0.148806	0.407423
MP:0008873	increased physiological sensitivity to xenobiotic	REACTOME_BIOLOGICAL_OXIDATIONS	REACTOME_BIOLOGICAL_OXIDATIONS	embryo-/morphogenesis	0.947824	0.947841	0.66439	0.75863	0.16944	0.49546	0.58688
MP:0010379	decreased respiratory quotient	MP:0002078	abnormal glucose homeostasis	adipose/energy homeostasis	0.98782	0.98456	0.983764	0.965912	0.05789	0.00144402	0.115088
MP:0004783	abnormal cardinal vein morphology	MP:0004787	abnormal dorsal aorta morphology	embryo-/morphogenesis	0.08457	0.08142	0.21401	0.15787	0.02237	0.0120443	0.06691
MP:0005464	abnormal platelet physiology	REACTOME_PLATELET_ADHESION_TO_EXPOSED_COLLAGEN	REACTOME_PLATELET_ADHESION_TO_EXPOSED_COLLAGEN	other	0.65743	0.66956	0.77355	0.48376	0.798026	0.616788	0.945141
MP:0011106	partial embryonic lethality before somite formation	MP:0001683	absent mesoderm	embryo-/morphogenesis	0.718601	0.721262	0.94739	0.695823	0.83995	0.98612	0.87015
MP:0000848	abnormal pons morphology	MP:0000841	abnormal hindbrain morphology	embryo-/morphogenesis	0.83608	0.8497	0.71376	0.71608	0.17031	0.19448	0.72768
MP:0004799	increased susceptibility to experimental autoimmune encephalomyelitis	MP:0008567	decreased interferon-gamma secretion	other	0.64654	0.69144	0.85012	0.81794	0.81522	0.751073	0.968078
MP:0004405	absent cochlear hair cells	MP:0004763	absent brainstem auditory evoked potential	other	0.16959	0.20555	0.271569	0.09704	0.53572	0.679421	0.77748
MP:0003998	decreased thermal nociceptive threshold	GO:0022836	gated channel activity	brain/nerves	0.00967813	0.00637661	0.063979	0.0012936	0.223498	0.865451	0.42043
MP:0008097	increased plasma cell number	MP:0008500	increased IgG2a level	other	0.59974	0.584	0.76899	0.66755	0.869484	0.8367	0.978132
MP:0009788	increased susceptibility to bacterial infection induced morbidity/mortality	MP:0002451	abnormal macrophage physiology	other	0.99963	0.99974	0.99251	0.99756	0.999787	0.997097	0.99948
MP:0004811	abnormal neuron physiology	GO:0044456	synapse part	brain/nerves	0.10802	0.07911	0.01827	0.00108	0.11843	0.63384	0.688012
MP:0000606	decreased hepatocyte number	ENSG00000182093	WRB PPI subnetwork	other	0.12454	0.106628	0.04025	0.01963	0.322801	0.252938	0.815313
[truncated: 474 more rows]

[truncated: 20 more sheets: SD11 Cross-sex MR on disease, SD12 Cross-sex MR on cont.healt, SD13 Cross-sex MR on lifestyle, SD14 Cross-sex MR on diet, SD15 male x-sex MR on disease, SD16 male x-sex MR on c.health, SD17 male x-sex MR on lifestyle, SD18 male x-sex MR on diet, SD19 female x-sex MR on disease, SD20 female x-sex MR on c.healt, SD21 female x-sex MR on lifest., SD22 female x-sex MR on diet, SD23 x-sex MR disease on body, SD24 x-sex MR c.health on body, SD25 x-sex MR lifestyle on body, SD26 x-sex MR diet on body, SD27 DXA loadings, SD28 x-sex MR DXA on disease, SD29 Disease Prediction, SD30 Explained variance]
